# Supplementary material for: Identification of key genes related to metabolic cell death in hepatic ischemia-reperfusion injury from transcriptome data and mechanism research using single-cell data
Source: Front Immunol. 2026 Jan 2;16:1695979. doi: 10.3389/fimmu.2025.1695979 (PMC12808398; doi:10.3389/fimmu.2025.1695979)
Supplement: Supplementary file 2 [file Table2.xlsx]

## Sheet: MRGs
A2M-AS1
ABCC1
ACADSB
ACO1
ACO2
ACSF2
ACSL1
ACSL3
ACSL4
ACTB
ACTN4
ACVR1B
ADAM23
AEBP2
AGPAT3
AGPS
ALKBH5
ALOX12
ALOX12B
ALOX15
ALOX15B
ALOX5
ALOXE3
AMN
ANO1
ANO6
AOC1
APP
AQP3
AQP5
AQP8
ARGLU1-DT
ARHGEF26-AS1
ARMC5
ASMTL-AS1
ATF3
ATF4
ATG13
ATG16L1
ATG3
ATG4D
ATG5
ATG7
ATM
ATP5MC3
ATP7B
ATXN8OS
BACH1
BAP1
BAX
BECN1
BID
BRD4
BRD7
BRPF1
BSG
CA9
CAPZB
CARM1
CARS1
CASP3
CAV1
CAVIN1
CCDC6
CD2AP
CD38
CD74
CD82
CDC27
CDCA3
CDKN2A
CDO1
CFL1
CGAS
CHAC1
CHP1
CHUK
CIRBP
Circ_0000190
circ-Carm1
circAFF1
CircEXOC5
CircKDM4C
circLMO1
CircLRFN5
circPSEN1
CircRNA-ST6GALNAC6
circRPPH1
CircSCN8A
CLTRN
COMMD10
COX4I2
COX7A1
CPEB1
CRYAB
CS
CTSB
CX3CL1
CYB5R1
CYBB
CYGB
CYP4F8
DBT
DCAF7
DDIT4
DDR2
DLAT
DLD
DLST
DNAJB6
DPEP1
DPP4
DPYD
DSTN
DUFA8
DUOX1
DUOX2
EGFR
EGLN2
EGR1
EHMT2
EIF2AK2
EIF4E
ELAVL1
ELOVL5
EMC2
EMP1
EPAS1
EPHA2
EPT1
ERN1
ETHE1
FABP4
FADS1
FADS2
FAR1
FBXO31
FBXW7
FDX1
FLNA
FLNB
FLT3
FOXO3
FOXO4
FSCN1
FTH1
FUNDC1
FUNDC2
G6PD
G6PDX
GABARAPL1
GABARAPL2
GCSH
GJA1
GLRX5
GLS
GLS2
Gm47283
GMFB
GOT1
GPAT4
GRIA3
GSK3B
GSTZ1
GYS1
H19
H3C1
H3C10
H3C11
H3C12
H3C13
H3C14
H3C15
H3C2
H3C3
H3C4
H3C6
H3C7
H3C8
HDDC3
HDLBP
HEPFAL
HERPUD1
HIF1A
HILPDA
HMGB1
HMGCL
HMOX1
HOTAIR
HPCAL1
HRAS
hsa_circ_0008367
HSP90AA1
ICA1
IDH1
IDO1
IFNA1
IFNA10
IFNA13
IFNA14
IFNA16
IFNA17
IFNA2
IFNA21
IFNA4
IFNA5
IFNA6
IFNA7
IFNA8
IFNG
IKBKB
IKBKG
IL1B
IL6
INF2
INTS2
IQGAP1
IREB2
IRF7
ISCA2
KDM1A
KDM5A
KDM5C
KDM6B
KEAP1
KLF2
KMT2B
KMT2D
KRAS
LCE2C
LCN2
LGMN
LIAS
LIFR
LIG3
LIN28A
LINC00472
LINC00616
LINC00618
LIP
LIPA
LIPM
LIPT1
LIPT2
lncAABR07025387.1
lncRNA AABR07017145.1
LONP1
LOX
LPCAT3
LPIN1
LRPPRC
LYRM1
MAP1LC3A
MAP3K11
MAP3K14
MAPK1
MAPK14
MAPK3
MAPK8
MAPK9
MCU
MDM2
MDM4
MEG3
MEN1
METTL14
METTL3
MFN2
MIB1
MIB2
MICU1
MIOX
miR-182-5p
miR-378a-3p
MIR127
MIR129-1
MIR129-2
MIR135B
MIR140
MIR142
MIR144
MIR147A
MIR15A
MIR21
MIR214
MIR23A
MIR27A
MIR302A
MIR324
MIR335
MIR338
MIR34C
MIR375
MIR378A
MIR4735
MIR494
MIR5096
MIR539
MIR6852
MIR761
MIR770
MIR93
MIRN672
MLLT1
MMD
MPO
MT1DP
MTCH1
MTDH
MTF1
MYB
MYCN
MYH10
MYH9
MYL6
NCKAP1
NCOA4
NDRG1
NDUFA1
NDUFA11
NDUFB10
NDUFB2
NDUFB6
NDUFC1
NDUFC2
NDUFS1
NDUFV2
NEAT1
NFE2L2
NFKB1
NFKB1A
NLRP3
NOX1
NOX3
NOX4
NOX5
NR1D1
NR1D2
NR2F2
NRAS
NTRK2
NUAK2
NUBPL
NUP62
OSBPL9
OsFER2
P2RX7
P4HB
PADI4
PANX1
PAQR3
PCDHB14
PDHA1
PDHB
PDIA2
PDLIM1
PEBP1
PER1
PER2
PEX10
PEX12
PEX2
PEX3
PEX6
PGD
PGM5P3-AS1
PGRMC1
PHF21A
PHKG2
PIEZO1
PIK3CA
PLAT
POLD1
POM121L12
POR
PPARG
PPAT
PRKAA1
PRKAA2
PRKCA
PRKCB
PTEN
PTGS2
PTPN6
PVT1
QSOX1
RAPGEF3
RB1CC1
RELA
RND1
RPL8
RPN1
RRM1
RRM2
S100A8
SAT1
SCARA5
SCP2
SDHB
SEC24B
SHP-1
SIRT1
SIRT3
SIRT6
SLC11A2
SLC1A5
SLC25A28
SLC25A37
SLC31A1
SLC38A1
SLC39A14
SLC39A7
SLC3A2
SLC6A14
SLC7A11
SMAD7
SMG9
SMPD1
SNCA
SND1
SNX4
SNX5
SOCS1
SOCS2
SOX15
SP1
SPATA2
SPHK1
SQSTM1
SSBP1
STING
STING1
TAFAZZIN
TBK1
TF
TFR2
TFRC
TGFB1
TGFB2
TGFBR1
TILRLS
TIMM9
TIMMDC1
TIMP1
TLN1
TLR4
TMEM164
TNF
TNFAIP1
TNFAIP3
TNFAIP8L2
TOR2A
TP53
TRIM21
TRIM26
TRIM46
TRIM59
TRPM7
TRPML1
TSC1
TTPA
TUG1
UHRF1
ULK1
ULK2
USP11
USP14
USP7
VDAC2
WIPI1
WIPI2
WWTR1
YAP1
YTHDC2
YY1AP1
YY2
ZEB1
ZFAS1
