# Supplementary material for: Identification of key genes related to metabolic cell death in hepatic ischemia-reperfusion injury from transcriptome data and mechanism research using single-cell data
Source: Front Immunol. 2026 Jan 2;16:1695979. doi: 10.3389/fimmu.2025.1695979 (PMC12808398; doi:10.3389/fimmu.2025.1695979)
Supplement: Supplementary file 4 [file Table4.xlsx]

## Sheet: GO
ONTOLOGY	ID	Description	GeneRatio	BgRatio	pvalue	p.adjust	qvalue	geneID	Count	richFactor
BP	GO:0043618	regulation of transcription from RNA polymerase II promoter in response to stress	45801	39/18903	1.18316523957074e-09	1.00360265478282e-06	4.97643343052169e-07	ATF3/KLF2/EGR1/HMOX1/HIF1A	5	1.28205128205128
BP	GO:0032642	regulation of chemokine production	45832	98/18903	2.07547530686372e-09	1.00360265478282e-06	4.97643343052169e-07	IL1B/EPHA2/EGR1/HMOX1/HIF1A/EIF2AK2	6	0.612244897959184
BP	GO:0032602	chemokine production	45832	99/18903	2.20756824042916e-09	1.00360265478282e-06	4.97643343052169e-07	IL1B/EPHA2/EGR1/HMOX1/HIF1A/EIF2AK2	6	0.606060606060606
BP	GO:0043620	regulation of DNA-templated transcription in response to stress	45801	45/18903	2.49807754768592e-09	1.00360265478282e-06	4.97643343052169e-07	ATF3/KLF2/EGR1/HMOX1/HIF1A	5	1.11111111111111
BP	GO:0032722	positive regulation of chemokine production	45801	70/18903	2.42327887533012e-08	7.78841830531099e-06	3.86194128131557e-06	IL1B/EGR1/HMOX1/HIF1A/EIF2AK2	5	0.714285714285714
BP	GO:0001659	temperature homeostasis	45832	178/18903	7.49146258823351e-08	2.00646339654854e-05	9.94918803384696e-06	IL1B/KDM6B/PTGS2/EGR1/PER2/GJA1	6	0.337078651685393
BP	GO:2001233	regulation of apoptotic signaling pathway	45862	374/18903	2.90560345975755e-07	6.67043537118627e-05	3.30758168276161e-05	ATF3/TNFAIP3/IL1B/PTGS2/S100A8/HMOX1/HIF1A	7	0.187165775401069
BP	GO:0006979	response to oxidative stress	45862	434/18903	7.90988809236144e-07	0.00015888987705531	7.87866484989159e-05	TNFAIP3/KDM6B/PTGS2/KLF2/HMOX1/IDH1/HIF1A	7	0.161290322580645
BP	GO:0071456	cellular response to hypoxia	45801	151/18903	1.14448835632417e-06	0.000204354754290326	0.000101330723478058	PTGS2/EGR1/HMOX1/HILPDA/HIF1A	5	0.33112582781457
BP	GO:0036294	cellular response to decreased oxygen levels	45801	159/18903	1.47661316523314e-06	0.000212540823381519	0.000105389842661913	PTGS2/EGR1/HMOX1/HILPDA/HIF1A	5	0.314465408805031
BP	GO:0097193	intrinsic apoptotic signaling pathway	45832	298/18903	1.54694826533058e-06	0.000212540823381519	0.000105389842661913	EPHA2/PTGS2/CHAC1/S100A8/HMOX1/HIF1A	6	0.201342281879195
BP	GO:0001819	positive regulation of cytokine production	45862	486/18903	1.68424160998783e-06	0.000212540823381519	0.000105389842661913	IL1B/PTGS2/EGR1/HMOX1/HILPDA/HIF1A/EIF2AK2	7	0.1440329218107
BP	GO:0036003	positive regulation of transcription from RNA polymerase II promoter in response to stress	45740	19/18903	1.7193719377472e-06	0.000212540823381519	0.000105389842661913	ATF3/KLF2/HIF1A	3	1.57894736842105
BP	GO:0071453	cellular response to oxygen levels	45801	175/18903	2.36684896221556e-06	0.000271680448734314	0.00013471463642084	PTGS2/EGR1/HMOX1/HILPDA/HIF1A	5	0.285714285714286
BP	GO:0071496	cellular response to external stimulus	45832	328/18903	2.69592901971962e-06	0.000288823862312628	0.000143215317047561	ATF3/IL1B/PTGS2/MAP3K14/HMOX1/EIF2AK2	6	0.182926829268293
BP	GO:0062197	cellular response to chemical stress	45832	345/18903	3.60812556672444e-06	0.000362391111607886	0.000179694148290158	TNFAIP3/KDM6B/PTGS2/KLF2/HMOX1/HIF1A	6	0.173913043478261
BP	GO:0045765	regulation of angiogenesis	45832	349/18903	3.85572031710979e-06	0.000364478973505614	0.000180729429105394	TNFAIP3/IL1B/EPHA2/KLF2/HMOX1/HIF1A	6	0.171919770773639
BP	GO:1901342	regulation of vasculature development	45832	355/18903	4.25297003364871e-06	0.000379695713559638	0.000188274755290765	TNFAIP3/IL1B/EPHA2/KLF2/HMOX1/HIF1A	6	0.169014084507042
BP	GO:0000302	response to reactive oxygen species	45801	204/18903	5.01324744486278e-06	0.00042401519178392	0.000210250876219453	TNFAIP3/KDM6B/KLF2/HMOX1/HIF1A	5	0.245098039215686
BP	GO:0010575	positive regulation of vascular endothelial growth factor production	45740	29/18903	6.42976308064847e-06	0.000516631463530105	0.000256175297476363	IL1B/PTGS2/HIF1A	3	1.03448275862069
BP	GO:2001234	negative regulation of apoptotic signaling pathway	45801	233/18903	9.56822644631688e-06	0.00073219713805863	0.000363065033577036	TNFAIP3/IL1B/PTGS2/HMOX1/HIF1A	5	0.214592274678112
BP	GO:0071347	cellular response to interleukin-1	45771	111/18903	1.09288654934116e-05	0.000798303947632381	0.000395844553995816	IL1B/KLF2/EGR1/HIF1A	4	0.36036036036036
BP	GO:0015833	peptide transport	45801	254/18903	1.45244160122364e-05	0.000991145910882764	0.000491466580118726	IL1B/S100A8/PER2/HIF1A/GJA1	5	0.196850393700787
BP	GO:0043122	regulation of I-kappaB kinase/NF-kappaB signaling	45801	255/18903	1.4802428040564e-05	0.000991145910882764	0.000491466580118726	TNFAIP3/IL1B/MAP3K14/HMOX1/GJA1	5	0.196078431372549
BP	GO:0045429	positive regulation of nitric oxide biosynthetic process	45740	42/18903	1.99831313255969e-05	0.00126067462770974	0.000625114265336698	IL1B/PTGS2/KLF2	3	0.714285714285714
BP	GO:0042542	response to hydrogen peroxide	45771	130/18903	2.03967270195726e-05	0.00126067462770974	0.000625114265336698	TNFAIP3/KDM6B/KLF2/HMOX1	4	0.307692307692308
BP	GO:1904407	positive regulation of nitric oxide metabolic process	45740	44/18903	2.30153238819869e-05	0.00136983798067974	0.000679243671682809	IL1B/PTGS2/KLF2	3	0.681818181818182
BP	GO:0007249	I-kappaB kinase/NF-kappaB signaling	45801	288/18903	2.65759853495893e-05	0.00147267615368242	0.000730236693634815	TNFAIP3/IL1B/MAP3K14/HMOX1/GJA1	5	0.173611111111111
BP	GO:0034599	cellular response to oxidative stress	45801	288/18903	2.65759853495893e-05	0.00147267615368242	0.000730236693634815	TNFAIP3/KDM6B/KLF2/HMOX1/HIF1A	5	0.173611111111111
BP	GO:0070555	response to interleukin-1	45771	141/18903	2.80675382956238e-05	0.00150348446803558	0.000745513210167972	IL1B/KLF2/EGR1/HIF1A	4	0.283687943262411
BP	GO:0001666	response to hypoxia	45801	296/18903	3.03017688408964e-05	0.00152171695397877	0.000754553914886795	PTGS2/EGR1/HMOX1/HILPDA/HIF1A	5	0.168918918918919
BP	GO:0042886	amide transport	45801	296/18903	3.03017688408964e-05	0.00152171695397877	0.000754553914886795	IL1B/S100A8/PER2/HIF1A/GJA1	5	0.168918918918919
BP	GO:1902041	regulation of extrinsic apoptotic signaling pathway via death domain receptors	45740	50/18903	3.3890884647423e-05	0.00165038338267905	0.000818354056717679	ATF3/TNFAIP3/HMOX1	3	0.6
BP	GO:0043535	regulation of blood vessel endothelial cell migration	45771	150/18903	3.57689034317134e-05	0.00169060670043422	0.000838299068043562	EPHA2/PTGS2/HMOX1/HIF1A	4	0.266666666666667
BP	GO:0036293	response to decreased oxygen levels	45801	309/18903	3.7210387195084e-05	0.00170848834921428	0.000847165807719656	PTGS2/EGR1/HMOX1/HILPDA/HIF1A	5	0.161812297734628
BP	GO:2001236	regulation of extrinsic apoptotic signaling pathway	45771	155/18903	4.06626003882271e-05	0.00181513330066336	0.000900046447189704	ATF3/TNFAIP3/IL1B/HMOX1	4	0.258064516129032
BP	GO:0007566	embryo implantation	45740	59/18903	5.57922868821584e-05	0.00231682134633804	0.00114881194719018	IL1B/PTGS2/GJA1	3	0.508474576271186
BP	GO:0010574	regulation of vascular endothelial growth factor production	45740	59/18903	5.57922868821584e-05	0.00231682134633804	0.00114881194719018	IL1B/PTGS2/HIF1A	3	0.508474576271186
BP	GO:0070482	response to oxygen levels	45801	337/18903	5.62265292515143e-05	0.00231682134633804	0.00114881194719018	PTGS2/EGR1/HMOX1/HILPDA/HIF1A	5	0.148367952522255
BP	GO:0045428	regulation of nitric oxide biosynthetic process	45740	62/18903	6.47450757157674e-05	0.00248877360771625	0.00123407566963037	IL1B/PTGS2/KLF2	3	0.483870967741935
BP	GO:0048660	regulation of smooth muscle cell proliferation	45771	175/18903	6.52534610994773e-05	0.00248877360771625	0.00123407566963037	TNFAIP3/PTGS2/HMOX1/GJA1	4	0.228571428571429
BP	GO:0010573	vascular endothelial growth factor production	45740	63/18903	6.79257237480689e-05	0.00248877360771625	0.00123407566963037	IL1B/PTGS2/HIF1A	3	0.476190476190476
BP	GO:0043534	blood vessel endothelial cell migration	45771	177/18903	6.81990427308739e-05	0.00248877360771625	0.00123407566963037	EPHA2/PTGS2/HMOX1/HIF1A	4	0.225988700564972
BP	GO:0046886	positive regulation of hormone biosynthetic process	45712	10/18903	6.90902219639029e-05	0.00248877360771625	0.00123407566963037	EGR1/HIF1A	2	2
BP	GO:0048659	smooth muscle cell proliferation	45771	179/18903	7.12405637554122e-05	0.00248877360771625	0.00123407566963037	TNFAIP3/PTGS2/HMOX1/GJA1	4	0.223463687150838
BP	GO:0048771	tissue remodeling	45771	179/18903	7.12405637554122e-05	0.00248877360771625	0.00123407566963037	TNFAIP3/EPHA2/HIF1A/GJA1	4	0.223463687150838
BP	GO:0080164	regulation of nitric oxide metabolic process	45740	65/18903	7.45903355713093e-05	0.00249206092404251	0.00123570570825021	IL1B/PTGS2/KLF2	3	0.461538461538462
BP	GO:0002791	regulation of peptide secretion	45771	182/18903	7.59869230106304e-05	0.00249206092404251	0.00123570570825021	IL1B/S100A8/PER2/HIF1A	4	0.21978021978022
BP	GO:0046890	regulation of lipid biosynthetic process	45771	182/18903	7.59869230106304e-05	0.00249206092404251	0.00123570570825021	IL1B/PTGS2/EGR1/IDH1	4	0.21978021978022
BP	GO:0090087	regulation of peptide transport	45771	184/18903	7.92766961159418e-05	0.00254795301316637	0.00126342018862669	IL1B/S100A8/PER2/HIF1A	4	0.217391304347826
BP	GO:0002040	sprouting angiogenesis	45771	185/18903	8.09599713485895e-05	0.00255103282268987	0.00126494733355794	EPHA2/PTGS2/KLF2/HMOX1	4	0.216216216216216
BP	GO:0001660	fever generation	45712	11/18903	8.43781088083704e-05	0.00255840794066134	0.00126860433699973	IL1B/PTGS2	2	1.81818181818182
BP	GO:0061418	regulation of transcription from RNA polymerase II promoter in response to hypoxia	45712	11/18903	8.43781088083704e-05	0.00255840794066134	0.00126860433699973	EGR1/HIF1A	2	1.81818181818182
BP	GO:0043123	positive regulation of I-kappaB kinase/NF-kappaB signaling	45771	189/18903	8.79547087641463e-05	0.00261746698118487	0.00129788917221167	IL1B/MAP3K14/HMOX1/GJA1	4	0.211640211640212
BP	GO:1901653	cellular response to peptide	45801	373/18903	9.08641144300693e-05	0.00265488421616584	0.00131644276791507	IL1B/SOCS1/KLF2/SOCS2/GJA1	5	0.134048257372654
BP	GO:0031650	regulation of heat generation	45712	12/18903	0.000101175201081852	0.00290336693104529	0.00143965464697297	IL1B/PTGS2	2	1.66666666666667
BP	GO:0071260	cellular response to mechanical stimulus	45740	73/18903	0.000105503900754982	0.00297446962303957	0.00147491141036974	IL1B/PTGS2/MAP3K14	3	0.410958904109589
BP	GO:0001707	mesoderm formation	45740	74/18903	0.000109870266504484	0.0030441641081501	0.00150946990460788	KDM6B/EPHA2/GJA1	3	0.405405405405405
BP	GO:0043536	positive regulation of blood vessel endothelial cell migration	45740	75/18903	0.000114352915107431	0.00304763626728967	0.00151119159881982	PTGS2/HMOX1/HIF1A	3	0.4
BP	GO:0006809	nitric oxide biosynthetic process	45740	76/18903	0.000118953239253537	0.00304763626728967	0.00151119159881982	IL1B/PTGS2/KLF2	3	0.394736842105263
BP	GO:0048332	mesoderm morphogenesis	45740	76/18903	0.000118953239253537	0.00304763626728967	0.00151119159881982	KDM6B/EPHA2/GJA1	3	0.394736842105263
BP	GO:0031392	regulation of prostaglandin biosynthetic process	45712	13/18903	0.000119477961941039	0.00304763626728967	0.00151119159881982	IL1B/PTGS2	2	1.53846153846154
BP	GO:0070486	leukocyte aggregation	45712	13/18903	0.000119477961941039	0.00304763626728967	0.00151119159881982	IL1B/S100A8	2	1.53846153846154
BP	GO:0009615	response to virus	45801	409/18903	0.000140052401691883	0.00351662827373212	0.0017437445408019	TNFAIP3/IL1B/MAP3K14/HIF1A/EIF2AK2	5	0.122249388753056
BP	GO:0046209	nitric oxide metabolic process	45740	82/18903	0.000149103717210085	0.00368630267010165	0.00182787876806534	IL1B/PTGS2/KLF2	3	0.365853658536585
BP	GO:2001057	reactive nitrogen species metabolic process	45740	83/18903	0.000154566336639566	0.00374003332081534	0.00185452148420215	IL1B/PTGS2/KLF2	3	0.36144578313253
BP	GO:0043434	response to peptide hormone	45801	421/18903	0.000160319018841082	0.00374003332081534	0.00185452148420215	IL1B/SOCS1/PTGS2/EGR1/SOCS2	5	0.118764845605701
BP	GO:0032352	positive regulation of hormone metabolic process	45712	15/18903	0.00016058637158448	0.00374003332081534	0.00185452148420215	EGR1/HIF1A	2	1.33333333333333
BP	GO:2001279	regulation of unsaturated fatty acid biosynthetic process	45712	15/18903	0.00016058637158448	0.00374003332081534	0.00185452148420215	IL1B/PTGS2	2	1.33333333333333
BP	GO:0008625	extrinsic apoptotic signaling pathway via death domain receptors	45740	85/18903	0.000165878823326759	0.00380810384408716	0.00188827472568957	ATF3/TNFAIP3/HMOX1	3	0.352941176470588
BP	GO:0097191	extrinsic apoptotic signaling pathway	45771	224/18903	0.000169312439656157	0.00383218437362598	0.00190021522342047	ATF3/TNFAIP3/IL1B/HMOX1	4	0.178571428571429
BP	GO:0002790	peptide secretion	45771	230/18903	0.000187371718590081	0.00412017263940081	0.00204301620412433	IL1B/S100A8/PER2/HIF1A	4	0.173913043478261
BP	GO:0010594	regulation of endothelial cell migration	45771	230/18903	0.000187371718590081	0.00412017263940081	0.00204301620412433	EPHA2/PTGS2/HMOX1/HIF1A	4	0.173913043478261
BP	GO:0046849	bone remodeling	45740	89/18903	0.000190090328332013	0.00412017263940081	0.00204301620412433	TNFAIP3/EPHA2/GJA1	3	0.337078651685393
BP	GO:0048732	gland development	45801	441/18903	0.00019901962491868	0.00412017263940081	0.00204301620412433	TNFAIP3/EPHA2/HMOX1/SOCS2/HIF1A	5	0.113378684807256
BP	GO:0009743	response to carbohydrate	45771	234/18903	0.000200160280359253	0.00412017263940081	0.00204301620412433	IL1B/PTGS2/EGR1/HIF1A	4	0.170940170940171
BP	GO:0046883	regulation of hormone secretion	45771	234/18903	0.000200160280359253	0.00412017263940081	0.00204301620412433	IL1B/PER2/HIF1A/GJA1	4	0.170940170940171
BP	GO:0006089	lactate metabolic process	45712	17/18903	0.000207675161040116	0.00412017263940081	0.00204301620412433	PER2/HIF1A	2	1.17647058823529
BP	GO:0030949	positive regulation of vascular endothelial growth factor receptor signaling pathway	45712	17/18903	0.000207675161040116	0.00412017263940081	0.00204301620412433	IL1B/HIF1A	2	1.17647058823529
BP	GO:0031649	heat generation	45712	17/18903	0.000207675161040116	0.00412017263940081	0.00204301620412433	IL1B/PTGS2	2	1.17647058823529
BP	GO:0090594	inflammatory response to wounding	45712	17/18903	0.000207675161040116	0.00412017263940081	0.00204301620412433	HMOX1/HIF1A	2	1.17647058823529
BP	GO:0070301	cellular response to hydrogen peroxide	45740	93/18903	0.00021648798157551	0.00424263641941275	0.00210374071954636	TNFAIP3/KDM6B/KLF2	3	0.32258064516129
BP	GO:0051090	regulation of DNA-binding transcription factor activity	45801	454/18903	0.000227767565094414	0.00440990936273161	0.00218668416964453	TNFAIP3/IL1B/S100A8/HMOX1/EIF2AK2	5	0.110132158590308
BP	GO:0016264	gap junction assembly	45712	18/18903	0.00023345341873287	0.00441364286945556	0.00218853545487037	IL1B/GJA1	2	1.11111111111111
BP	GO:0032310	prostaglandin secretion	45712	18/18903	0.00023345341873287	0.00441364286945556	0.00218853545487037	IL1B/PTGS2	2	1.11111111111111
BP	GO:0033002	muscle cell proliferation	45771	247/18903	0.000246095588707822	0.00459855361690082	0.00228022473258043	TNFAIP3/PTGS2/HMOX1/GJA1	4	0.161943319838057
BP	GO:0048661	positive regulation of smooth muscle cell proliferation	45740	98/18903	0.000252686886931611	0.00461440712839886	0.00228808580630658	PTGS2/HMOX1/GJA1	3	0.306122448979592
BP	GO:0120162	positive regulation of cold-induced thermogenesis	45740	98/18903	0.000252686886931611	0.00461440712839886	0.00228808580630658	KDM6B/PER2/GJA1	3	0.306122448979592
BP	GO:2001237	negative regulation of extrinsic apoptotic signaling pathway	45740	99/18903	0.00026036649134142	0.0046552334462502	0.00230832981941598	TNFAIP3/IL1B/HMOX1	3	0.303030303030303
BP	GO:0002544	chronic inflammatory response	45712	19/18903	0.000260716247767591	0.0046552334462502	0.00230832981941598	TNFAIP3/S100A8	2	1.05263157894737
BP	GO:1903320	regulation of protein modification by small protein conjugation or removal	45771	252/18903	0.000265636011727631	0.00467068072026197	0.00231598945746459	TNFAIP3/EGR1/PER2/HIF1A	4	0.158730158730159
BP	GO:0023061	signal release	45801	470/18903	0.000267394291390231	0.00467068072026197	0.00231598945746459	IL1B/PTGS2/PER2/HIF1A/GJA1	5	0.106382978723404
BP	GO:0015732	prostaglandin transport	45712	20/18903	0.0002894601524953	0.00484544234437445	0.00240264622191822	IL1B/PTGS2	2	1
BP	GO:0060749	mammary gland alveolus development	45712	20/18903	0.0002894601524953	0.00484544234437445	0.00240264622191822	SOCS2/HIF1A	2	1
BP	GO:0061377	mammary gland lobule development	45712	20/18903	0.0002894601524953	0.00484544234437445	0.00240264622191822	SOCS2/HIF1A	2	1
BP	GO:0071243	cellular response to arsenic-containing substance	45712	20/18903	0.0002894601524953	0.00484544234437445	0.00240264622191822	ATF3/HMOX1	2	1
BP	GO:0071498	cellular response to fluid shear stress	45712	21/18903	0.000319681643118685	0.0052961690772343	0.00262614220120287	PTGS2/KLF2	2	0.952380952380952
BP	GO:0001667	ameboidal-type cell migration	45801	492/18903	0.00033023240584669	0.00541513751220032	0.00268513352552035	EPHA2/PTGS2/HMOX1/HIF1A/GJA1	5	0.101626016260163
BP	GO:0019221	cytokine-mediated signaling pathway	45801	496/18903	0.000342770889387741	0.00556396787117272	0.002758932092148	TNFAIP3/IL1B/SOCS1/EGR1/HIF1A	5	0.100806451612903
BP	GO:0045723	positive regulation of fatty acid biosynthetic process	45712	23/18903	0.000384543452071901	0.00617961327479545	0.00306420413914136	IL1B/PTGS2	2	0.869565217391304
BP	GO:0002526	acute inflammatory response	45740	114/18903	0.000394212528911374	0.00627227261347106	0.00311014991543418	IL1B/PTGS2/S100A8	3	0.263157894736842
BP	GO:0043542	endothelial cell migration	45771	281/18903	0.000401697339185584	0.0063287021967768	0.00313813091603186	EPHA2/PTGS2/HMOX1/HIF1A	4	0.142348754448399
BP	GO:0046916	cellular transition metal ion homeostasis	45740	116/18903	0.000414826809451176	0.00647210371638873	0.00320923755497741	S100A8/HMOX1/HIF1A	3	0.258620689655172
BP	GO:0046942	carboxylic acid transport	45771	290/18903	0.000452520838150004	0.00695010063713214	0.00344625564622476	IL1B/PTGS2/PER2/GJA1	4	0.137931034482759
BP	GO:0046885	regulation of hormone biosynthetic process	45712	25/18903	0.000455273872967714	0.00695010063713214	0.00344625564622476	EGR1/HIF1A	2	0.8
BP	GO:0046879	hormone secretion	45771	291/18903	0.000458438498777851	0.00695010063713214	0.00344625564622476	IL1B/PER2/HIF1A/GJA1	4	0.13745704467354
BP	GO:0010632	regulation of epithelial cell migration	45771	292/18903	0.000464411376491217	0.00697485123384473	0.00345852840141516	EPHA2/PTGS2/HMOX1/HIF1A	4	0.136986301369863
BP	GO:0048872	homeostasis of number of cells	45771	296/18903	0.000488861058980833	0.00726586842747731	0.0036028312970231	TNFAIP3/KLF2/HMOX1/HIF1A	4	0.135135135135135
BP	GO:0046426	negative regulation of receptor signaling pathway via JAK-STAT	45712	26/18903	0.000492831150339158	0.00726586842747731	0.0036028312970231	SOCS1/SOCS2	2	0.769230769230769
BP	GO:0009914	hormone transport	45771	300/18903	0.000514218251984253	0.00751226119035177	0.00372500685887157	IL1B/PER2/HIF1A/GJA1	4	0.133333333333333
BP	GO:0051607	defense response to virus	45771	304/18903	0.000540502260166507	0.00775733116708443	0.00384652650802929	TNFAIP3/IL1B/MAP3K14/EIF2AK2	4	0.131578947368421
BP	GO:0001704	formation of primary germ layer	45740	127/18903	0.000540647847363694	0.00775733116708443	0.00384652650802929	KDM6B/EPHA2/GJA1	3	0.236220472440945
BP	GO:0140546	defense response to symbiont	45771	305/18903	0.000547220345753926	0.00778215128873061	0.00385883373764063	TNFAIP3/IL1B/MAP3K14/EIF2AK2	4	0.131147540983607
BP	GO:0002675	positive regulation of acute inflammatory response	45712	28/18903	0.000572312564616859	0.0080675990468359	0.00400037498998119	IL1B/PTGS2	2	0.714285714285714
BP	GO:0010595	positive regulation of endothelial cell migration	45740	131/18903	0.000591819037277321	0.0082700277643883	0.00410075067477283	PTGS2/HMOX1/HIF1A	3	0.229007633587786
BP	GO:0070498	interleukin-1-mediated signaling pathway	45712	30/18903	0.000657593493415596	0.00898853704335684	0.00445702848840345	IL1B/EGR1	2	0.666666666666667
BP	GO:0007498	mesoderm development	45740	136/18903	0.000660017032430683	0.00898853704335684	0.00445702848840345	KDM6B/EPHA2/GJA1	3	0.220588235294118
BP	GO:0010565	regulation of cellular ketone metabolic process	45740	136/18903	0.000660017032430683	0.00898853704335684	0.00445702848840345	IL1B/PTGS2/EGR1	3	0.220588235294118
BP	GO:0034101	erythrocyte homeostasis	45740	137/18903	0.00067423229044616	0.0090902084753458	0.00450744297372467	KLF2/HMOX1/HIF1A	3	0.218978102189781
BP	GO:0030879	mammary gland development	45740	138/18903	0.000688642001695231	0.0090902084753458	0.00450744297372467	EPHA2/SOCS2/HIF1A	3	0.217391304347826
BP	GO:0006099	tricarboxylic acid cycle	45712	31/18903	0.000702400185604089	0.0090902084753458	0.00450744297372467	IDH1/DLAT	2	0.645161290322581
BP	GO:0010039	response to iron ion	45712	31/18903	0.000702400185604089	0.0090902084753458	0.00450744297372467	HMOX1/HIF1A	2	0.645161290322581
BP	GO:1902042	negative regulation of extrinsic apoptotic signaling pathway via death domain receptors	45712	31/18903	0.000702400185604089	0.0090902084753458	0.00450744297372467	TNFAIP3/HMOX1	2	0.645161290322581
BP	GO:0046394	carboxylic acid biosynthetic process	45771	326/18903	0.000702499821357787	0.0090902084753458	0.00450744297372467	IL1B/PTGS2/PER2/GLS2	4	0.122699386503067
BP	GO:0016053	organic acid biosynthetic process	45771	328/18903	0.000718758427656031	0.0090902084753458	0.00450744297372467	IL1B/PTGS2/PER2/GLS2	4	0.121951219512195
BP	GO:0006986	response to unfolded protein	45740	141/18903	0.000733048744217307	0.0090902084753458	0.00450744297372467	ATF3/CHAC1/EIF2AK2	3	0.212765957446809
BP	GO:0038061	NIK/NF-kappaB signaling	45740	142/18903	0.000748247135554969	0.0090902084753458	0.00450744297372467	IL1B/MAP3K14/EIF2AK2	3	0.211267605633803
BP	GO:0001516	prostaglandin biosynthetic process	45712	32/18903	0.000748646459767482	0.0090902084753458	0.00450744297372467	IL1B/PTGS2	2	0.625
BP	GO:0032770	positive regulation of monooxygenase activity	45712	32/18903	0.000748646459767482	0.0090902084753458	0.00450744297372467	IL1B/HIF1A	2	0.625
BP	GO:0033198	response to ATP	45712	32/18903	0.000748646459767482	0.0090902084753458	0.00450744297372467	IL1B/PTGS2	2	0.625
BP	GO:0046457	prostanoid biosynthetic process	45712	32/18903	0.000748646459767482	0.0090902084753458	0.00450744297372467	IL1B/PTGS2	2	0.625
BP	GO:0046685	response to arsenic-containing substance	45712	32/18903	0.000748646459767482	0.0090902084753458	0.00450744297372467	ATF3/HMOX1	2	0.625
BP	GO:0015980	energy derivation by oxidation of organic compounds	45771	333/18903	0.000760573658509039	0.0090902084753458	0.00450744297372467	IDH1/PER2/HIF1A/DLAT	4	0.12012012012012
BP	GO:0060249	anatomical structure homeostasis	45771	333/18903	0.000760573658509039	0.0090902084753458	0.00450744297372467	TNFAIP3/PTGS2/HIF1A/GJA1	4	0.12012012012012
BP	GO:0055076	transition metal ion homeostasis	45740	143/18903	0.000763645391519404	0.0090902084753458	0.00450744297372467	S100A8/HMOX1/HIF1A	3	0.20979020979021
BP	GO:0071214	cellular response to abiotic stimulus	45771	335/18903	0.000777773714578421	0.00910550828646623	0.00451502949127497	IL1B/PTGS2/MAP3K14/EGR1	4	0.119402985074627
BP	GO:0104004	cellular response to environmental stimulus	45771	335/18903	0.000777773714578421	0.00910550828646623	0.00451502949127497	IL1B/PTGS2/MAP3K14/EGR1	4	0.119402985074627
BP	GO:0001782	B cell homeostasis	45712	33/18903	0.000796328895685685	0.00910550828646623	0.00451502949127497	TNFAIP3/HIF1A	2	0.606060606060606
BP	GO:0030947	regulation of vascular endothelial growth factor receptor signaling pathway	45712	33/18903	0.000796328895685685	0.00910550828646623	0.00451502949127497	IL1B/HIF1A	2	0.606060606060606
BP	GO:1904893	negative regulation of receptor signaling pathway via STAT	45712	33/18903	0.000796328895685685	0.00910550828646623	0.00451502949127497	SOCS1/SOCS2	2	0.606060606060606
BP	GO:0032496	response to lipopolysaccharide	45771	339/18903	0.000812999929473491	0.00910550828646623	0.00451502949127497	TNFAIP3/IL1B/PTGS2/S100A8	4	0.117994100294985
BP	GO:0062012	regulation of small molecule metabolic process	45771	339/18903	0.000812999929473491	0.00910550828646623	0.00451502949127497	IL1B/PTGS2/EGR1/HIF1A	4	0.117994100294985
BP	GO:0035296	regulation of tube diameter	45740	147/18903	0.000827258375746154	0.00910550828646623	0.00451502949127497	PTGS2/KLF2/PER2	3	0.204081632653061
BP	GO:0097746	blood vessel diameter maintenance	45740	147/18903	0.000827258375746154	0.00910550828646623	0.00451502949127497	PTGS2/KLF2/PER2	3	0.204081632653061
BP	GO:0106106	cold-induced thermogenesis	45740	147/18903	0.000827258375746154	0.00910550828646623	0.00451502949127497	KDM6B/PER2/GJA1	3	0.204081632653061
BP	GO:0120161	regulation of cold-induced thermogenesis	45740	147/18903	0.000827258375746154	0.00910550828646623	0.00451502949127497	KDM6B/PER2/GJA1	3	0.204081632653061
BP	GO:0035150	regulation of tube size	45740	148/18903	0.000843671902009825	0.00911831298500488	0.00452137878993135	PTGS2/KLF2/PER2	3	0.202702702702703
BP	GO:0034405	response to fluid shear stress	45712	34/18903	0.000845444078883464	0.00911831298500488	0.00452137878993135	PTGS2/KLF2	2	0.588235294117647
BP	GO:0048333	mesodermal cell differentiation	45712	34/18903	0.000845444078883464	0.00911831298500488	0.00452137878993135	KDM6B/GJA1	2	0.588235294117647
BP	GO:0050796	regulation of insulin secretion	45740	149/18903	0.000860291641093649	0.00921659111491663	0.0045701106828624	IL1B/PER2/HIF1A	3	0.201342281879195
BP	GO:0034614	cellular response to reactive oxygen species	45740	150/18903	0.000877118635739812	0.00928937858838731	0.00460620285684944	TNFAIP3/KDM6B/KLF2	3	0.2
BP	GO:0019216	regulation of lipid metabolic process	45771	347/18903	0.000886826116807062	0.00928937858838731	0.00460620285684944	IL1B/PTGS2/EGR1/IDH1	4	0.115273775216138
BP	GO:1903531	negative regulation of secretion by cell	45740	151/18903	0.000894153924348331	0.00928937858838731	0.00460620285684944	IL1B/HMOX1/GJA1	3	0.198675496688742
BP	GO:0035633	maintenance of blood-brain barrier	45712	35/18903	0.000895988600622298	0.00928937858838731	0.00460620285684944	PTGS2/GJA1	2	0.571428571428571
BP	GO:0090050	positive regulation of cell migration involved in sprouting angiogenesis	45712	35/18903	0.000895988600622298	0.00928937858838731	0.00460620285684944	PTGS2/HMOX1	2	0.571428571428571
BP	GO:0007043	cell-cell junction assembly	45740	152/18903	0.000911398540986935	0.00932877360105736	0.00462573714734904	IL1B/EPHA2/GJA1	3	0.197368421052632
BP	GO:0062013	positive regulation of small molecule metabolic process	45740	152/18903	0.000911398540986935	0.00932877360105736	0.00462573714734904	IL1B/PTGS2/HIF1A	3	0.197368421052632
BP	GO:0050729	positive regulation of inflammatory response	45740	154/18903	0.000946519873022892	0.00956639896822508	0.00474356533517596	IL1B/PTGS2/S100A8	3	0.194805194805195
BP	GO:0051092	positive regulation of NF-kappaB transcription factor activity	45740	154/18903	0.000946519873022892	0.00956639896822508	0.00474356533517596	IL1B/S100A8/EIF2AK2	3	0.194805194805195
BP	GO:0002237	response to molecule of bacterial origin	45771	360/18903	0.0010167408198601	0.0101484627174856	0.00503218568574105	TNFAIP3/IL1B/PTGS2/S100A8	4	0.111111111111111
BP	GO:0010038	response to metal ion	45771	360/18903	0.0010167408198601	0.0101484627174856	0.00503218568574105	PTGS2/S100A8/HMOX1/HIF1A	4	0.111111111111111
BP	GO:1990845	adaptive thermogenesis	45740	160/18903	0.00105701394943404	0.0104853173872871	0.00519921741209597	KDM6B/PER2/GJA1	3	0.1875
BP	GO:0010631	epithelial cell migration	45771	366/18903	0.00108101478769849	0.0106576120480459	0.00528465091564585	EPHA2/PTGS2/HMOX1/HIF1A	4	0.109289617486339
BP	GO:0032350	regulation of hormone metabolic process	45712	39/18903	0.0011123920985473	0.0107312612649515	0.00532117039109703	EGR1/HIF1A	2	0.512820512820513
BP	GO:0071634	regulation of transforming growth factor beta production	45712	39/18903	0.0011123920985473	0.0107312612649515	0.00532117039109703	PTGS2/HIF1A	2	0.512820512820513
BP	GO:0090132	epithelium migration	45771	369/18903	0.00111420420113467	0.0107312612649515	0.00532117039109703	EPHA2/PTGS2/HMOX1/HIF1A	4	0.10840108401084
BP	GO:0035966	response to topologically incorrect protein	45740	163/18903	0.00111519641023454	0.0107312612649515	0.00532117039109703	ATF3/CHAC1/EIF2AK2	3	0.184049079754601
BP	GO:0001818	negative regulation of cytokine production	45771	371/18903	0.00113672598425135	0.0108733253374519	0.0053916138476082	TNFAIP3/EPHA2/KLF2/HMOX1	4	0.107816711590297
BP	GO:0015711	organic anion transport	45771	372/18903	0.00114810646420055	0.0109172017039662	0.00541337024851958	IL1B/PTGS2/PER2/GJA1	4	0.10752688172043
BP	GO:0045923	positive regulation of fatty acid metabolic process	45712	40/18903	0.00117003238212957	0.0109416907871994	0.00542551333043587	IL1B/PTGS2	2	0.5
BP	GO:0046627	negative regulation of insulin receptor signaling pathway	45712	40/18903	0.00117003238212957	0.0109416907871994	0.00542551333043587	IL1B/SOCS1	2	0.5
BP	GO:0090130	tissue migration	45771	374/18903	0.00117110816141773	0.0109416907871994	0.00542551333043587	EPHA2/PTGS2/HMOX1/HIF1A	4	0.106951871657754
BP	GO:0001959	regulation of cytokine-mediated signaling pathway	45740	167/18903	0.00119587717748566	0.0111085238394189	0.00550823865747884	TNFAIP3/SOCS1/HIF1A	3	0.179640718562874
BP	GO:0150077	regulation of neuroinflammatory response	45712	41/18903	0.00122908167183787	0.0113513462450774	0.00562864383291755	IL1B/PTGS2	2	0.48780487804878
BP	GO:0002262	myeloid cell homeostasis	45740	169/18903	0.00123756543362647	0.0113643865819299	0.00563510997446758	KLF2/HMOX1/HIF1A	3	0.177514792899408
BP	GO:0014002	astrocyte development	45712	42/18903	0.00128953659886349	0.0115126961909646	0.00570865032362374	IL1B/S100A8	2	0.476190476190476
BP	GO:0050691	regulation of defense response to virus by host	45712	42/18903	0.00128953659886349	0.0115126961909646	0.00570865032362374	TNFAIP3/IL1B	2	0.476190476190476
BP	GO:0050999	regulation of nitric-oxide synthase activity	45712	42/18903	0.00128953659886349	0.0115126961909646	0.00570865032362374	IL1B/HIF1A	2	0.476190476190476
BP	GO:0071604	transforming growth factor beta production	45712	42/18903	0.00128953659886349	0.0115126961909646	0.00570865032362374	PTGS2/HIF1A	2	0.476190476190476
BP	GO:1900077	negative regulation of cellular response to insulin stimulus	45712	42/18903	0.00128953659886349	0.0115126961909646	0.00570865032362374	IL1B/SOCS1	2	0.476190476190476
BP	GO:2001242	regulation of intrinsic apoptotic signaling pathway	45740	172/18903	0.00130180427829783	0.0115580081504122	0.00573111857325651	PTGS2/S100A8/HIF1A	3	0.174418604651163
BP	GO:0007595	lactation	45712	43/18903	0.00135139380006961	0.011932361740175	0.00591674439937936	SOCS2/HIF1A	2	0.465116279069767
BP	GO:0051048	negative regulation of secretion	45740	175/18903	0.0013681136381359	0.0120139815108437	0.0059572161292429	IL1B/HMOX1/GJA1	3	0.171428571428571
BP	GO:0010634	positive regulation of epithelial cell migration	45740	176/18903	0.00139068125535258	0.0120151869750085	0.00595781386701698	PTGS2/HMOX1/HIF1A	3	0.170454545454545
BP	GO:0032635	interleukin-6 production	45740	176/18903	0.00139068125535258	0.0120151869750085	0.00595781386701698	TNFAIP3/IL1B/KLF2	3	0.170454545454545
BP	GO:0032675	regulation of interleukin-6 production	45740	176/18903	0.00139068125535258	0.0120151869750085	0.00595781386701698	TNFAIP3/IL1B/KLF2	3	0.170454545454545
BP	GO:0060759	regulation of response to cytokine stimulus	45740	179/18903	0.00145979060372834	0.0124781037244226	0.00618735435062908	TNFAIP3/SOCS1/HIF1A	3	0.167597765363128
BP	GO:0090276	regulation of peptide hormone secretion	45740	179/18903	0.00145979060372834	0.0124781037244226	0.00618735435062908	IL1B/PER2/HIF1A	3	0.167597765363128
BP	GO:0030073	insulin secretion	45740	183/18903	0.00155525248893868	0.0132237605805527	0.0065570934788448	IL1B/PER2/HIF1A	3	0.163934426229508
BP	GO:0030099	myeloid cell differentiation	45771	407/18903	0.00159914143360881	0.0134986182251148	0.0066933835498719	SOCS1/EPHA2/KLF2/HIF1A	4	0.0982800982800983
BP	GO:0140353	lipid export from cell	45712	47/18903	0.0016127782820299	0.0134986182251148	0.0066933835498719	IL1B/PTGS2	2	0.425531914893617
BP	GO:1902895	positive regulation of miRNA transcription	45712	47/18903	0.0016127782820299	0.0134986182251148	0.0066933835498719	EGR1/HIF1A	2	0.425531914893617
BP	GO:0045766	positive regulation of angiogenesis	45740	187/18903	0.00165455731630977	0.0135795263532698	0.00673350240685504	IL1B/HMOX1/HIF1A	3	0.160427807486631
BP	GO:0048469	cell maturation	45740	187/18903	0.00165455731630977	0.0135795263532698	0.00673350240685504	RND1/KLF2/HIF1A	3	0.160427807486631
BP	GO:1904018	positive regulation of vasculature development	45740	187/18903	0.00165455731630977	0.0135795263532698	0.00673350240685504	IL1B/HMOX1/HIF1A	3	0.160427807486631
BP	GO:0006006	glucose metabolic process	45740	188/18903	0.00167999068435179	0.0135795263532698	0.00673350240685504	ATF3/PER2/DLAT	3	0.159574468085106
BP	GO:0002673	regulation of acute inflammatory response	45712	48/18903	0.00168159660504088	0.0135795263532698	0.00673350240685504	IL1B/PTGS2	2	0.416666666666667
BP	GO:0006953	acute-phase response	45712	48/18903	0.00168159660504088	0.0135795263532698	0.00673350240685504	IL1B/PTGS2	2	0.416666666666667
BP	GO:0032309	icosanoid secretion	45712	48/18903	0.00168159660504088	0.0135795263532698	0.00673350240685504	IL1B/PTGS2	2	0.416666666666667
BP	GO:0050727	regulation of inflammatory response	45771	414/18903	0.00170230668819992	0.0136368635578138	0.0067619334577441	TNFAIP3/IL1B/PTGS2/S100A8	4	0.0966183574879227
BP	GO:0007565	female pregnancy	45740	189/18903	0.00170566868395804	0.0136368635578138	0.0067619334577441	IL1B/PTGS2/GJA1	3	0.158730158730159
BP	GO:0034198	cellular response to amino acid starvation	45712	49/18903	0.00175179714207181	0.0139363267688584	0.00691042436971528	ATF3/EIF2AK2	2	0.408163265306122
BP	GO:0006692	prostanoid metabolic process	45712	50/18903	0.00182337656946449	0.0142430933287931	0.00706253669793101	IL1B/PTGS2	2	0.4
BP	GO:0006693	prostaglandin metabolic process	45712	50/18903	0.00182337656946449	0.0142430933287931	0.00706253669793101	IL1B/PTGS2	2	0.4
BP	GO:0042304	regulation of fatty acid biosynthetic process	45712	50/18903	0.00182337656946449	0.0142430933287931	0.00706253669793101	IL1B/PTGS2	2	0.4
BP	GO:0060537	muscle tissue development	45771	422/18903	0.00182581034581915	0.0142430933287931	0.00706253669793101	ATF3/KDM6B/EGR1/GJA1	4	0.0947867298578199
BP	GO:0009060	aerobic respiration	45740	194/18903	0.00183775869751469	0.0142670445744256	0.00707441308933953	IDH1/HIF1A/DLAT	3	0.154639175257732
BP	GO:0007369	gastrulation	45740	196/18903	0.00189233750029864	0.0145808843619799	0.00723003272657048	KDM6B/EPHA2/GJA1	3	0.153061224489796
BP	GO:1990928	response to amino acid starvation	45712	51/18903	0.00189633156916852	0.0145808843619799	0.00723003272657048	ATF3/EIF2AK2	2	0.392156862745098
BP	GO:0002695	negative regulation of leukocyte activation	45740	198/18903	0.00194792243464665	0.0148391755083203	0.00735810818445515	TNFAIP3/SOCS1/HMOX1	3	0.151515151515152
BP	GO:0006636	unsaturated fatty acid biosynthetic process	45712	52/18903	0.0019706588287333	0.0148391755083203	0.00735810818445515	IL1B/PTGS2	2	0.384615384615385
BP	GO:0043392	negative regulation of DNA binding	45712	52/18903	0.0019706588287333	0.0148391755083203	0.00735810818445515	HMOX1/PER2	2	0.384615384615385
BP	GO:0001935	endothelial cell proliferation	45740	199/18903	0.00197609431162448	0.0148391755083203	0.00735810818445515	EPHA2/HMOX1/HIF1A	3	0.150753768844221
BP	GO:0009746	response to hexose	45740	199/18903	0.00197609431162448	0.0148391755083203	0.00735810818445515	PTGS2/EGR1/HIF1A	3	0.150753768844221
BP	GO:0042060	wound healing	45771	442/18903	0.00216171790657681	0.0161575845389253	0.00801185045424062	TNFAIP3/S100A8/HMOX1/HIF1A	4	0.0904977375565611
BP	GO:0002043	blood vessel endothelial cell proliferation involved in sprouting angiogenesis	45712	55/18903	0.00220184112591664	0.0162961958259132	0.00808058182308734	EPHA2/HMOX1	2	0.363636363636364
BP	GO:0002931	response to ischemia	45712	55/18903	0.00220184112591664	0.0162961958259132	0.00808058182308734	EGR1/PER2	2	0.363636363636364
BP	GO:0034284	response to monosaccharide	45740	207/18903	0.0022106849346914	0.0162961958259132	0.00808058182308734	PTGS2/EGR1/HIF1A	3	0.144927536231884
BP	GO:0045216	cell-cell junction organization	45740	208/18903	0.00224117301450167	0.016368617992427	0.00811649285708398	IL1B/EPHA2/GJA1	3	0.144230769230769
BP	GO:0044703	multi-organism reproductive process	45740	209/18903	0.00227192251548305	0.016368617992427	0.00811649285708398	IL1B/PTGS2/GJA1	3	0.143540669856459
BP	GO:0043551	regulation of phosphatidylinositol 3-kinase activity	45712	56/18903	0.00228162441213668	0.016368617992427	0.00811649285708398	SOCS1/SOCS2	2	0.357142857142857
BP	GO:0060986	endocrine hormone secretion	45712	56/18903	0.00228162441213668	0.016368617992427	0.00811649285708398	IL1B/GJA1	2	0.357142857142857
BP	GO:0071715	icosanoid transport	45712	56/18903	0.00228162441213668	0.016368617992427	0.00811649285708398	IL1B/PTGS2	2	0.357142857142857
BP	GO:2000630	positive regulation of miRNA metabolic process	45712	56/18903	0.00228162441213668	0.016368617992427	0.00811649285708398	EGR1/HIF1A	2	0.357142857142857
BP	GO:1903829	positive regulation of protein localization	45771	451/18903	0.00232602626036463	0.0165806153355967	0.00822161321131017	IL1B/EPHA2/PTGS2/HIF1A	4	0.0886917960088692
BP	GO:0009612	response to mechanical stimulus	45740	211/18903	0.00233420897359296	0.0165806153355967	0.00822161321131017	IL1B/PTGS2/MAP3K14	3	0.14218009478673
BP	GO:0009314	response to radiation	45771	452/18903	0.00234480194190063	0.0165806153355967	0.00822161321131017	PTGS2/EGR1/PER2/HIF1A	4	0.0884955752212389
BP	GO:0006749	glutathione metabolic process	45712	57/18903	0.00236276347968366	0.0165806153355967	0.00822161321131017	CHAC1/IDH1	2	0.350877192982456
BP	GO:0032768	regulation of monooxygenase activity	45712	57/18903	0.00236276347968366	0.0165806153355967	0.00822161321131017	IL1B/HIF1A	2	0.350877192982456
BP	GO:0002064	epithelial cell development	45740	213/18903	0.00239755065654587	0.0167083475750009	0.00828495012889377	IL1B/EPHA2/HIF1A	3	0.140845070422535
BP	GO:0003012	muscle system process	45771	455/18903	0.0024017599812229	0.0167083475750009	0.00828495012889377	IL1B/PTGS2/HMOX1/GJA1	4	0.0879120879120879
BP	GO:0048010	vascular endothelial growth factor receptor signaling pathway	45712	58/18903	0.00244525504953908	0.0169376071750401	0.00839863009301761	IL1B/HIF1A	2	0.344827586206897
BP	GO:0042180	cellular ketone metabolic process	45740	218/18903	0.00256056258588967	0.0175098896830839	0.00868240034722725	IL1B/PTGS2/EGR1	3	0.137614678899083
BP	GO:0044706	multi-multicellular organism process	45740	218/18903	0.00256056258588967	0.0175098896830839	0.00868240034722725	IL1B/PTGS2/GJA1	3	0.137614678899083
BP	GO:0072330	monocarboxylic acid biosynthetic process	45740	218/18903	0.00256056258588967	0.0175098896830839	0.00868240034722725	IL1B/PTGS2/PER2	3	0.137614678899083
BP	GO:0051353	positive regulation of oxidoreductase activity	45712	60/18903	0.00261428260781506	0.0178014921642322	0.00882699346171277	IL1B/HIF1A	2	0.333333333333333
BP	GO:0050866	negative regulation of cell activation	45740	221/18903	0.00266159448655663	0.0180471828687616	0.00894882090305738	TNFAIP3/SOCS1/HMOX1	3	0.135746606334842
BP	GO:0046456	icosanoid biosynthetic process	45712	61/18903	0.00270081206588868	0.0181598535141553	0.00900468942469823	IL1B/PTGS2	2	0.327868852459016
BP	GO:1902893	regulation of miRNA transcription	45712	61/18903	0.00270081206588868	0.0181598535141553	0.00900468942469823	EGR1/HIF1A	2	0.327868852459016
BP	GO:0050679	positive regulation of epithelial cell proliferation	45740	224/18903	0.00276507002027181	0.0182914706598233	0.00906995270002047	TNFAIP3/HMOX1/HIF1A	3	0.133928571428571
BP	GO:0031667	response to nutrient levels	45771	474/18903	0.00278496194991613	0.0182914706598233	0.00906995270002047	ATF3/PTGS2/HMOX1/EIF2AK2	4	0.0843881856540084
BP	GO:0046824	positive regulation of nucleocytoplasmic transport	45712	62/18903	0.00278868096556112	0.0182914706598233	0.00906995270002047	IL1B/PTGS2	2	0.32258064516129
BP	GO:0046888	negative regulation of hormone secretion	45712	62/18903	0.00278868096556112	0.0182914706598233	0.00906995270002047	IL1B/GJA1	2	0.32258064516129
BP	GO:0061614	miRNA transcription	45712	62/18903	0.00278868096556112	0.0182914706598233	0.00906995270002047	EGR1/HIF1A	2	0.32258064516129
BP	GO:1904036	negative regulation of epithelial cell apoptotic process	45712	62/18903	0.00278868096556112	0.0182914706598233	0.00906995270002047	TNFAIP3/HMOX1	2	0.32258064516129
BP	GO:0030072	peptide hormone secretion	45740	225/18903	0.00280010838894072	0.0182917649635274	0.0090700986325551	IL1B/PER2/HIF1A	3	0.133333333333333
BP	GO:0031663	lipopolysaccharide-mediated signaling pathway	45712	63/18903	0.00287788605545663	0.0184990515644752	0.00917288313255017	TNFAIP3/IL1B	2	0.317460317460317
BP	GO:0032623	interleukin-2 production	45712	63/18903	0.00287788605545663	0.0184990515644752	0.00917288313255017	TNFAIP3/IL1B	2	0.317460317460317
BP	GO:0032663	regulation of interleukin-2 production	45712	63/18903	0.00287788605545663	0.0184990515644752	0.00917288313255017	TNFAIP3/IL1B	2	0.317460317460317
BP	GO:0050994	regulation of lipid catabolic process	45712	63/18903	0.00287788605545663	0.0184990515644752	0.00917288313255017	IL1B/IDH1	2	0.317460317460317
BP	GO:0051051	negative regulation of transport	45771	479/18903	0.00289241837488052	0.018518391746745	0.00918247309618183	IL1B/PTGS2/HMOX1/GJA1	4	0.0835073068893528
BP	GO:0050673	epithelial cell proliferation	45771	481/18903	0.00293619085824864	0.0186933746846044	0.00926923960059317	TNFAIP3/EPHA2/HMOX1/HIF1A	4	0.0831600831600832
BP	GO:0019318	hexose metabolic process	45740	229/18903	0.00294301418494395	0.0186933746846044	0.00926923960059317	ATF3/PER2/DLAT	3	0.131004366812227
BP	GO:0019229	regulation of vasoconstriction	45712	64/18903	0.00296842408970443	0.0187805413864371	0.00931246181477935	PTGS2/PER2	2	0.3125
BP	GO:0031669	cellular response to nutrient levels	45740	231/18903	0.00301612869160626	0.0190075247349461	0.00942501308378096	ATF3/HMOX1/EIF2AK2	3	0.12987012987013
BP	GO:0015800	acidic amino acid transport	45712	65/18903	0.00306029182793088	0.019210503779238	0.00952566165190655	PER2/GJA1	2	0.307692307692308
BP	GO:0006879	cellular iron ion homeostasis	45712	66/18903	0.00315348603525159	0.0196420622428267	0.00973965291181335	HMOX1/HIF1A	2	0.303030303030303
BP	GO:0034605	cellular response to heat	45712	66/18903	0.00315348603525159	0.0196420622428267	0.00973965291181335	PTGS2/HMOX1	2	0.303030303030303
BP	GO:1901224	positive regulation of NIK/NF-kappaB signaling	45712	67/18903	0.00324800348226363	0.0201526702548172	0.00999284143903095	IL1B/EIF2AK2	2	0.298507462686567
BP	GO:0033674	positive regulation of kinase activity	45771	496/18903	0.00327915210698924	0.0202676824458912	0.0100498710323516	IL1B/SOCS1/EPHA2/EGR1	4	0.0806451612903226
BP	GO:0042446	hormone biosynthetic process	45712	68/18903	0.00334384094503773	0.0204317581698694	0.0101312291190457	EGR1/HIF1A	2	0.294117647058824
BP	GO:0043550	regulation of lipid kinase activity	45712	68/18903	0.00334384094503773	0.0204317581698694	0.0101312291190457	SOCS1/SOCS2	2	0.294117647058824
BP	GO:0046854	phosphatidylinositol phosphate biosynthetic process	45712	68/18903	0.00334384094503773	0.0204317581698694	0.0101312291190457	SOCS1/SOCS2	2	0.294117647058824
BP	GO:0045333	cellular respiration	45740	240/18903	0.00335902928274777	0.0204468183991503	0.0101386968382778	IDH1/HIF1A/DLAT	3	0.125
BP	GO:0002260	lymphocyte homeostasis	45712	69/18903	0.00344099520511049	0.0207882680248592	0.0103080070054161	TNFAIP3/HIF1A	2	0.289855072463768
BP	GO:0061180	mammary gland epithelium development	45712	69/18903	0.00344099520511049	0.0207882680248592	0.0103080070054161	EPHA2/HIF1A	2	0.289855072463768
BP	GO:0045444	fat cell differentiation	45740	244/18903	0.00351881362999225	0.021178777166283	0.0105016436739765	SOCS1/PTGS2/PER2	3	0.122950819672131
BP	GO:0032715	negative regulation of interleukin-6 production	45712	71/18903	0.00363924127058076	0.0217407461777817	0.0107802999093314	TNFAIP3/KLF2	2	0.28169014084507
BP	GO:0032922	circadian regulation of gene expression	45712	71/18903	0.00363924127058076	0.0217407461777817	0.0107802999093314	EGR1/PER2	2	0.28169014084507
BP	GO:0005996	monosaccharide metabolic process	45740	248/18903	0.00368320383115403	0.021921883543202	0.0108701181293708	ATF3/PER2/DLAT	3	0.120967741935484
BP	GO:0045926	negative regulation of growth	45740	249/18903	0.00372502604057323	0.0219368793896392	0.0108775539239229	SOCS2/HIF1A/GJA1	3	0.120481927710843
BP	GO:0035914	skeletal muscle cell differentiation	45712	72/18903	0.00374032666631061	0.0219368793896392	0.0108775539239229	ATF3/EGR1	2	0.277777777777778
BP	GO:0046626	regulation of insulin receptor signaling pathway	45712	72/18903	0.00374032666631061	0.0219368793896392	0.0108775539239229	IL1B/SOCS1	2	0.277777777777778
BP	GO:1900076	regulation of cellular response to insulin stimulus	45712	72/18903	0.00374032666631061	0.0219368793896392	0.0108775539239229	IL1B/SOCS1	2	0.277777777777778
BP	GO:0071695	anatomical structure maturation	45740	250/18903	0.00376713942819993	0.0220137929495174	0.010915692046497	RND1/KLF2/HIF1A	3	0.12
BP	GO:0050805	negative regulation of synaptic transmission	45712	73/18903	0.00384271603998823	0.022293302080365	0.0110542885892878	IL1B/PTGS2	2	0.273972602739726
BP	GO:0150076	neuroinflammatory response	45712	73/18903	0.00384271603998823	0.022293302080365	0.0110542885892878	IL1B/PTGS2	2	0.273972602739726
BP	GO:0034612	response to tumor necrosis factor	45740	254/18903	0.0039385177345202	0.0225689493380177	0.0111909701954472	TNFAIP3/PTGS2/KLF2	3	0.118110236220472
BP	GO:0048662	negative regulation of smooth muscle cell proliferation	45712	74/18903	0.00394640620036278	0.0225689493380177	0.0111909701954472	TNFAIP3/HMOX1	2	0.27027027027027
BP	GO:0050688	regulation of defense response to virus	45712	74/18903	0.00394640620036278	0.0225689493380177	0.0111909701954472	TNFAIP3/IL1B	2	0.27027027027027
BP	GO:2000628	regulation of miRNA metabolic process	45712	74/18903	0.00394640620036278	0.0225689493380177	0.0111909701954472	EGR1/HIF1A	2	0.27027027027027
BP	GO:0016239	positive regulation of macroautophagy	45712	75/18903	0.00405139396160265	0.0230056187148249	0.0114074957371516	HMOX1/HIF1A	2	0.266666666666667
BP	GO:0032890	regulation of organic acid transport	45712	75/18903	0.00405139396160265	0.0230056187148249	0.0114074957371516	IL1B/PER2	2	0.266666666666667
BP	GO:0050708	regulation of protein secretion	45740	257/18903	0.00407014040595438	0.0230306888463686	0.0114199269359061	IL1B/PER2/HIF1A	3	0.116731517509728
BP	GO:0008654	phospholipid biosynthetic process	45740	259/18903	0.00415936926585817	0.0234530049481898	0.011629335306573	SOCS1/IDH1/SOCS2	3	0.115830115830116
BP	GO:0034976	response to endoplasmic reticulum stress	45740	261/18903	0.00424978827234022	0.0238790550826949	0.0118405952232666	ATF3/CHAC1/EIF2AK2	3	0.114942528735632
BP	GO:0030968	endoplasmic reticulum unfolded protein response	45712	77/18903	0.00426524957040182	0.023882425294898	0.0118422663663825	ATF3/EIF2AK2	2	0.25974025974026
BP	GO:0031668	cellular response to extracellular stimulus	45740	262/18903	0.00429544562181875	0.0239679899800789	0.0118846942094912	ATF3/HMOX1/EIF2AK2	3	0.114503816793893
BP	GO:1903522	regulation of blood circulation	45740	263/18903	0.00434140235078055	0.0241406006148939	0.0119702843909702	PTGS2/PER2/GJA1	3	0.114068441064639
BP	GO:0090049	regulation of cell migration involved in sprouting angiogenesis	45712	78/18903	0.00437411107332462	0.0242386086028712	0.0120188823321479	PTGS2/HMOX1	2	0.256410256410256
BP	GO:0051091	positive regulation of DNA-binding transcription factor activity	45740	266/18903	0.00448107487125461	0.0247460045295744	0.0122704781245785	IL1B/S100A8/EIF2AK2	3	0.112781954887218
BP	GO:0032868	response to insulin	45740	269/18903	0.00462346347204055	0.0254448828752369	0.0126170218036579	IL1B/SOCS1/EGR1	3	0.111524163568773
BP	GO:0003018	vascular process in circulatory system	45740	270/18903	0.00467153267713161	0.0256216826353259	0.0127046891919836	PTGS2/KLF2/PER2	3	0.111111111111111
BP	GO:0048708	astrocyte differentiation	45712	82/18903	0.00482237463913061	0.0263590341669486	0.0130703100673894	IL1B/S100A8	2	0.24390243902439
BP	GO:0001894	tissue homeostasis	45740	275/18903	0.00491645245658766	0.0267163975365141	0.013247511174887	TNFAIP3/PTGS2/GJA1	3	0.109090909090909
BP	GO:0006094	gluconeogenesis	45712	83/18903	0.00493762916511804	0.0267163975365141	0.013247511174887	ATF3/PER2	2	0.240963855421687
BP	GO:0042310	vasoconstriction	45712	83/18903	0.00493762916511804	0.0267163975365141	0.013247511174887	PTGS2/PER2	2	0.240963855421687
BP	GO:0031397	negative regulation of protein ubiquitination	45712	84/18903	0.00505415286207994	0.0272551129173237	0.0135146369360456	TNFAIP3/PER2	2	0.238095238095238
BP	GO:0019319	hexose biosynthetic process	45712	86/18903	0.00529099524601069	0.0284368874927732	0.014100628062771	ATF3/PER2	2	0.232558139534884
BP	GO:0019915	lipid storage	45712	87/18903	0.00541130768485053	0.028986571498516	0.0143731926927433	IL1B/HILPDA	2	0.229885057471264
BP	GO:0046889	positive regulation of lipid biosynthetic process	45712	88/18903	0.00553287679839156	0.0294415000497193	0.0145987721728212	IL1B/PTGS2	2	0.227272727272727
BP	GO:0055072	iron ion homeostasis	45712	88/18903	0.00553287679839156	0.0294415000497193	0.0145987721728212	HMOX1/HIF1A	2	0.227272727272727
BP	GO:0007589	body fluid secretion	45712	89/18903	0.0056556994758642	0.0298970692687953	0.0148246693325111	SOCS2/HIF1A	2	0.224719101123595
BP	GO:0071229	cellular response to acid chemical	45712	89/18903	0.0056556994758642	0.0298970692687953	0.0148246693325111	SOCS1/KLF2	2	0.224719101123595
BP	GO:0010586	miRNA metabolic process	45712	90/18903	0.00577977261180314	0.0303532502848616	0.0150508698559855	EGR1/HIF1A	2	0.222222222222222
BP	GO:0046364	monosaccharide biosynthetic process	45712	90/18903	0.00577977261180314	0.0303532502848616	0.0150508698559855	ATF3/PER2	2	0.222222222222222
BP	GO:0051222	positive regulation of protein transport	45740	294/18903	0.00591773272162807	0.0309765357773821	0.0153599302940938	IL1B/PTGS2/HIF1A	3	0.102040816326531
BP	GO:0030217	T cell differentiation	45740	296/18903	0.00602972992023941	0.0313685248768843	0.0155543008101408	IL1B/SOCS1/EGR1	3	0.101351351351351
BP	GO:0072091	regulation of stem cell proliferation	45712	92/18903	0.00603165786369461	0.0313685248768843	0.0155543008101408	GJA1/EIF2AK2	2	0.217391304347826
BP	GO:0006835	dicarboxylic acid transport	45712	93/18903	0.00615946379516975	0.0316238284946894	0.0156808948812628	PER2/GJA1	2	0.21505376344086
BP	GO:0044070	regulation of anion transport	45712	93/18903	0.00615946379516975	0.0316238284946894	0.0156808948812628	IL1B/PER2	2	0.21505376344086
BP	GO:0050886	endocrine process	45712	93/18903	0.00615946379516975	0.0316238284946894	0.0156808948812628	IL1B/GJA1	2	0.21505376344086
BP	GO:1904705	regulation of vascular associated smooth muscle cell proliferation	45712	93/18903	0.00615946379516975	0.0316238284946894	0.0156808948812628	HMOX1/GJA1	2	0.21505376344086
BP	GO:0002042	cell migration involved in sprouting angiogenesis	45712	94/18903	0.00628850781614128	0.0320813716207588	0.0159077708164376	PTGS2/HMOX1	2	0.212765957446809
BP	GO:0002793	positive regulation of peptide secretion	45712	94/18903	0.00628850781614128	0.0320813716207588	0.0159077708164376	S100A8/HIF1A	2	0.212765957446809
BP	GO:0043648	dicarboxylic acid metabolic process	45712	95/18903	0.00641878684755167	0.0325394020946862	0.0161348884064307	IDH1/GLS2	2	0.210526315789474
BP	GO:1990874	vascular associated smooth muscle cell proliferation	45712	95/18903	0.00641878684755167	0.0325394020946862	0.0161348884064307	HMOX1/GJA1	2	0.210526315789474
BP	GO:0021700	developmental maturation	45740	304/18903	0.00649048672875664	0.0326965898843634	0.0162128310630879	RND1/KLF2/HIF1A	3	0.0986842105263158
BP	GO:0051047	positive regulation of secretion	45740	304/18903	0.00649048672875664	0.0326965898843634	0.0162128310630879	IL1B/S100A8/HIF1A	3	0.0986842105263158
BP	GO:0019217	regulation of fatty acid metabolic process	45712	96/18903	0.00655029781560238	0.0327923009024082	0.0162602900357796	IL1B/PTGS2	2	0.208333333333333
BP	GO:1903321	negative regulation of protein modification by small protein conjugation or removal	45712	96/18903	0.00655029781560238	0.0327923009024082	0.0162602900357796	TNFAIP3/PER2	2	0.208333333333333
BP	GO:0071375	cellular response to peptide hormone stimulus	45740	306/18903	0.00660888746143781	0.0329828638215235	0.0163547819820478	IL1B/SOCS1/SOCS2	3	0.0980392156862745
BP	GO:0031349	positive regulation of defense response	45740	307/18903	0.00666857218829953	0.0331776950668648	0.0164513904075045	IL1B/PTGS2/S100A8	3	0.0977198697068404
BP	GO:1904951	positive regulation of establishment of protein localization	45740	310/18903	0.00684956942525868	0.0339730187234281	0.0168457571634854	IL1B/PTGS2/HIF1A	3	0.0967741935483871
BP	GO:0001776	leukocyte homeostasis	45712	100/18903	0.00708859976187748	0.0349428828752672	0.0173266710356514	TNFAIP3/HIF1A	2	0.2
BP	GO:0034620	cellular response to unfolded protein	45712	100/18903	0.00708859976187748	0.0349428828752672	0.0173266710356514	ATF3/EIF2AK2	2	0.2
BP	GO:0070372	regulation of ERK1 and ERK2 cascade	45740	315/18903	0.0071577359228012	0.0351757847949282	0.0174421570692435	ATF3/IL1B/EPHA2	3	0.0952380952380952
BP	GO:2001243	negative regulation of intrinsic apoptotic signaling pathway	45712	101/18903	0.00722622448968658	0.0354040937650193	0.0175553656569087	PTGS2/HIF1A	2	0.198019801980198
BP	GO:0008630	intrinsic apoptotic signaling pathway in response to DNA damage	45712	102/18903	0.00736506282136072	0.0359746381578319	0.0178382740546155	EPHA2/HMOX1	2	0.196078431372549
BP	GO:0060326	cell chemotaxis	45740	319/18903	0.00741015552099516	0.0360852118855734	0.0178931028050824	IL1B/EPHA2/S100A8	3	0.0940438871473354
BP	GO:0009416	response to light stimulus	45740	321/18903	0.00753833713057405	0.0365985128967749	0.0181476266746527	PTGS2/PER2/HIF1A	3	0.0934579439252336
BP	GO:0046425	regulation of receptor signaling pathway via JAK-STAT	45712	104/18903	0.00764636815271726	0.0370111856066766	0.0183522533024951	SOCS1/SOCS2	2	0.192307692307692
BP	GO:0015849	organic acid transport	45740	324/18903	0.00773308397662538	0.0373185163676786	0.0185046453937266	IL1B/PER2/GJA1	3	0.0925925925925926
BP	GO:1901214	regulation of neuron death	45740	325/18903	0.00779866113049282	0.0375223007086885	0.0186056932738199	EGR1/HMOX1/HIF1A	3	0.0923076923076923
BP	GO:0030593	neutrophil chemotaxis	45712	106/18903	0.00793249152071784	0.0380522802202793	0.0188684872935849	IL1B/S100A8	2	0.188679245283019
BP	GO:0006090	pyruvate metabolic process	45712	108/18903	0.0082234087730782	0.0392137029624233	0.0194443868224901	HIF1A/DLAT	2	0.185185185185185
BP	GO:0051341	regulation of oxidoreductase activity	45712	108/18903	0.0082234087730782	0.0392137029624233	0.0194443868224901	IL1B/HIF1A	2	0.185185185185185
BP	GO:0046822	regulation of nucleocytoplasmic transport	45712	109/18903	0.00837065758092616	0.039797771398072	0.0197340012107166	IL1B/PTGS2	2	0.18348623853211
BP	GO:1904035	regulation of epithelial cell apoptotic process	45712	110/18903	0.00851909584022112	0.0403840324933196	0.020024702844426	TNFAIP3/HMOX1	2	0.181818181818182
BP	GO:0032611	interleukin-1 beta production	45712	111/18903	0.00866872055515004	0.040555611599924	0.0201097815354813	TNFAIP3/EGR1	2	0.18018018018018
BP	GO:0032651	regulation of interleukin-1 beta production	45712	111/18903	0.00866872055515004	0.040555611599924	0.0201097815354813	TNFAIP3/EGR1	2	0.18018018018018
BP	GO:1901222	regulation of NIK/NF-kappaB signaling	45712	111/18903	0.00866872055515004	0.040555611599924	0.0201097815354813	IL1B/EIF2AK2	2	0.18018018018018
BP	GO:0001933	negative regulation of protein phosphorylation	45740	338/18903	0.00868147504068068	0.040555611599924	0.0201097815354813	TNFAIP3/IL1B/SOCS1	3	0.0887573964497042
BP	GO:0006790	sulfur compound metabolic process	45740	338/18903	0.00868147504068068	0.040555611599924	0.0201097815354813	CHAC1/IDH1/DLAT	3	0.0887573964497042
BP	GO:0070371	ERK1 and ERK2 cascade	45740	340/18903	0.00882232051915634	0.0410941132587949	0.020376801321133	ATF3/IL1B/EPHA2	3	0.0882352941176471
BP	GO:0051235	maintenance of location	45740	342/18903	0.00896451546867308	0.0415482087974561	0.0206019677461594	IL1B/S100A8/HILPDA	3	0.087719298245614
BP	GO:1905954	positive regulation of lipid localization	45712	113/18903	0.00897151739434802	0.0415482087974561	0.0206019677461594	IL1B/HILPDA	2	0.176991150442478
BP	GO:0009408	response to heat	45712	114/18903	0.00912468355265939	0.0421361105434587	0.0208934829079345	PTGS2/HMOX1	2	0.175438596491228
BP	GO:0001938	positive regulation of endothelial cell proliferation	45712	115/18903	0.00927902423467458	0.0424825981342509	0.0210652911850312	HMOX1/HIF1A	2	0.173913043478261
BP	GO:0033559	unsaturated fatty acid metabolic process	45712	115/18903	0.00927902423467458	0.0424825981342509	0.0210652911850312	IL1B/PTGS2	2	0.173913043478261
BP	GO:1904892	regulation of receptor signaling pathway via STAT	45712	115/18903	0.00927902423467458	0.0424825981342509	0.0210652911850312	SOCS1/SOCS2	2	0.173913043478261
BP	GO:0021782	glial cell development	45712	117/18903	0.00959121729416408	0.0437871766810275	0.0217121755134037	IL1B/S100A8	2	0.170940170940171
BP	GO:0002718	regulation of cytokine production involved in immune response	45712	118/18903	0.00974906374656179	0.0442563430528949	0.0219448149156922	IL1B/HMOX1	2	0.169491525423729
BP	GO:0050830	defense response to Gram-positive bacterium	45712	118/18903	0.00974906374656179	0.0442563430528949	0.0219448149156922	IL1B/EPHA2	2	0.169491525423729
BP	GO:0015718	monocarboxylic acid transport	45712	119/18903	0.00990807287249559	0.044851473538311	0.022239914498085	IL1B/PTGS2	2	0.168067226890756
BP	GO:0002367	cytokine production involved in immune response	45712	120/18903	0.0100682417221439	0.0453211889285299	0.0224728261349341	IL1B/HMOX1	2	0.166666666666667
BP	GO:0035967	cellular response to topologically incorrect protein	45712	120/18903	0.0100682417221439	0.0453211889285299	0.0224728261349341	ATF3/EIF2AK2	2	0.166666666666667
BP	GO:0009306	protein secretion	45740	359/18903	0.0102280642196514	0.0455371599242909	0.0225799168523815	IL1B/PER2/HIF1A	3	0.0835654596100279
BP	GO:0032355	response to estradiol	45712	121/18903	0.0102295673507586	0.0455371599242909	0.0225799168523815	PTGS2/SOCS2	2	0.165289256198347
BP	GO:0045446	endothelial cell differentiation	45712	121/18903	0.0102295673507586	0.0455371599242909	0.0225799168523815	IL1B/KDM6B	2	0.165289256198347
BP	GO:0051101	regulation of DNA binding	45712	121/18903	0.0102295673507586	0.0455371599242909	0.0225799168523815	HMOX1/PER2	2	0.165289256198347
BP	GO:0035592	establishment of protein localization to extracellular region	45740	360/18903	0.0103054702986412	0.0456284678622493	0.0226251925272477	IL1B/PER2/HIF1A	3	0.0833333333333333
BP	GO:0002831	regulation of response to biotic stimulus	45740	361/18903	0.0103832206614877	0.0456284678622493	0.0226251925272477	TNFAIP3/IL1B/SOCS1	3	0.0831024930747923
BP	GO:0008286	insulin receptor signaling pathway	45712	122/18903	0.0103920468186579	0.0456284678622493	0.0226251925272477	IL1B/SOCS1	2	0.163934426229508
BP	GO:0043500	muscle adaptation	45712	122/18903	0.0103920468186579	0.0456284678622493	0.0226251925272477	IL1B/HMOX1	2	0.163934426229508
BP	GO:0071901	negative regulation of protein serine/threonine kinase activity	45712	122/18903	0.0103920468186579	0.0456284678622493	0.0226251925272477	TNFAIP3/IL1B	2	0.163934426229508
BP	GO:0022612	gland morphogenesis	45712	123/18903	0.010555677191219	0.0460950359953504	0.0228565435748077	TNFAIP3/EPHA2	2	0.16260162601626
BP	GO:0030282	bone mineralization	45712	123/18903	0.010555677191219	0.0460950359953504	0.0228565435748077	PTGS2/HIF1A	2	0.16260162601626
BP	GO:0072089	stem cell proliferation	45712	124/18903	0.0107204555388707	0.0466877291354071	0.0231504345825848	GJA1/EIF2AK2	2	0.161290322580645
BP	GO:0070997	neuron death	45740	368/18903	0.0109371395326629	0.0473746178678958	0.0234910331287441	EGR1/HMOX1/HIF1A	3	0.0815217391304348
BP	GO:0071692	protein localization to extracellular region	45740	368/18903	0.0109371395326629	0.0473746178678958	0.0234910331287441	IL1B/PER2/HIF1A	3	0.0815217391304348
BP	GO:0006690	icosanoid metabolic process	45712	126/18903	0.0110534444663759	0.0477496915523282	0.0236770160188075	IL1B/PTGS2	2	0.158730158730159
BP	GO:0030218	erythrocyte differentiation	45712	128/18903	0.0113909902653618	0.0489447095091881	0.0242695739681364	KLF2/HIF1A	2	0.15625
BP	GO:0046683	response to organophosphorus	45712	128/18903	0.0113909902653618	0.0489447095091881	0.0242695739681364	IL1B/PTGS2	2	0.15625
BP	GO:0048593	camera-type eye morphogenesis	45712	129/18903	0.0115614647211993	0.049488301775248	0.0245391179667001	EPHA2/HIF1A	2	0.155038759689922
BP	GO:0050767	regulation of neurogenesis	45740	377/18903	0.0116743006464508	0.049488301775248	0.0245391179667001	IL1B/PER2/HIF1A	3	0.0795755968169761
BP	GO:0032612	interleukin-1 production	45712	130/18903	0.0117330696803793	0.049488301775248	0.0245391179667001	TNFAIP3/EGR1	2	0.153846153846154
BP	GO:0032652	regulation of interleukin-1 production	45712	130/18903	0.0117330696803793	0.049488301775248	0.0245391179667001	TNFAIP3/EGR1	2	0.153846153846154
BP	GO:0032874	positive regulation of stress-activated MAPK cascade	45712	130/18903	0.0117330696803793	0.049488301775248	0.0245391179667001	IL1B/EIF2AK2	2	0.153846153846154
BP	GO:0071621	granulocyte chemotaxis	45712	130/18903	0.0117330696803793	0.049488301775248	0.0245391179667001	IL1B/S100A8	2	0.153846153846154
BP	GO:1990266	neutrophil migration	45712	130/18903	0.0117330696803793	0.049488301775248	0.0245391179667001	IL1B/S100A8	2	0.153846153846154
BP	GO:0018108	peptidyl-tyrosine phosphorylation	45740	380/18903	0.0119262989825547	0.0501716294894381	0.0248779507572165	SOCS1/EPHA2/EIF2AK2	3	0.0789473684210526
BP	GO:0042326	negative regulation of phosphorylation	45740	381/18903	0.0120109983822457	0.050358418311074	0.024970571291051	TNFAIP3/IL1B/SOCS1	3	0.078740157480315
BP	GO:0070304	positive regulation of stress-activated protein kinase signaling cascade	45712	132/18903	0.012079659536111	0.050358418311074	0.024970571291051	IL1B/EIF2AK2	2	0.151515151515152
BP	GO:0018212	peptidyl-tyrosine modification	45740	382/18903	0.0120960482066425	0.050358418311074	0.024970571291051	SOCS1/EPHA2/EIF2AK2	3	0.0785340314136126
BP	GO:0042742	defense response to bacterium	45740	382/18903	0.0120960482066425	0.050358418311074	0.024970571291051	IL1B/EPHA2/S100A8	3	0.0785340314136126
BP	GO:0001101	response to acid chemical	45712	133/18903	0.0122546386588124	0.0506028359385351	0.025091767468294	SOCS1/KLF2	2	0.150375939849624
BP	GO:0006661	phosphatidylinositol biosynthetic process	45712	134/18903	0.0124307367371409	0.0506028359385351	0.025091767468294	SOCS1/SOCS2	2	0.149253731343284
BP	GO:2001235	positive regulation of apoptotic signaling pathway	45712	135/18903	0.0126079508966163	0.0506028359385351	0.025091767468294	ATF3/S100A8	2	0.148148148148148
BP	GO:0002676	regulation of chronic inflammatory response	45681	10/18903	0.0126270922285953	0.0506028359385351	0.025091767468294	TNFAIP3	1	1
BP	GO:0010998	regulation of translational initiation by eIF2 alpha phosphorylation	45681	10/18903	0.0126270922285953	0.0506028359385351	0.025091767468294	EIF2AK2	1	1
BP	GO:0033007	negative regulation of mast cell activation involved in immune response	45681	10/18903	0.0126270922285953	0.0506028359385351	0.025091767468294	HMOX1	1	1
BP	GO:0033483	gas homeostasis	45681	10/18903	0.0126270922285953	0.0506028359385351	0.025091767468294	HIF1A	1	1
BP	GO:0035871	protein K11-linked deubiquitination	45681	10/18903	0.0126270922285953	0.0506028359385351	0.025091767468294	TNFAIP3	1	1
BP	GO:0042939	tripeptide transport	45681	10/18903	0.0126270922285953	0.0506028359385351	0.025091767468294	GJA1	1	1
BP	GO:0051933	amino acid neurotransmitter reuptake	45681	10/18903	0.0126270922285953	0.0506028359385351	0.025091767468294	PER2	1	1
BP	GO:0070099	regulation of chemokine-mediated signaling pathway	45681	10/18903	0.0126270922285953	0.0506028359385351	0.025091767468294	HIF1A	1	1
BP	GO:0072203	cell proliferation involved in metanephros development	45681	10/18903	0.0126270922285953	0.0506028359385351	0.025091767468294	EGR1	1	1
BP	GO:1903596	regulation of gap junction assembly	45681	10/18903	0.0126270922285953	0.0506028359385351	0.025091767468294	IL1B	1	1
BP	GO:2000347	positive regulation of hepatocyte proliferation	45681	10/18903	0.0126270922285953	0.0506028359385351	0.025091767468294	TNFAIP3	1	1
BP	GO:2001054	negative regulation of mesenchymal cell apoptotic process	45681	10/18903	0.0126270922285953	0.0506028359385351	0.025091767468294	HIF1A	1	1
BP	GO:0006644	phospholipid metabolic process	45740	389/18903	0.012701230805534	0.0507733281206297	0.0251763072002861	SOCS1/IDH1/SOCS2	3	0.077120822622108
BP	GO:1904019	epithelial cell apoptotic process	45712	137/18903	0.0129657159859054	0.0517019989810175	0.0256367950929357	TNFAIP3/HMOX1	2	0.145985401459854
BP	GO:0003158	endothelium development	45712	139/18903	0.0133279110300113	0.0529865828275571	0.0262737649103991	IL1B/KDM6B	2	0.143884892086331
BP	GO:0050900	leukocyte migration	45740	398/18903	0.0135047117865845	0.0529865828275571	0.0262737649103991	IL1B/S100A8/HMOX1	3	0.0753768844221105
BP	GO:0006631	fatty acid metabolic process	45740	400/18903	0.0136871577597232	0.0529865828275571	0.0262737649103991	IL1B/PTGS2/PER2	3	0.075
BP	GO:0001889	liver development	45712	141/18903	0.0136945132113641	0.0529865828275571	0.0262737649103991	TNFAIP3/HMOX1	2	0.141843971631206
BP	GO:0014074	response to purine-containing compound	45712	142/18903	0.0138794598695899	0.0529865828275571	0.0262737649103991	IL1B/PTGS2	2	0.140845070422535
BP	GO:0002069	columnar/cuboidal epithelial cell maturation	45681	11/18903	0.0138813636405735	0.0529865828275571	0.0262737649103991	HIF1A	1	0.909090909090909
BP	GO:0002158	osteoclast proliferation	45681	11/18903	0.0138813636405735	0.0529865828275571	0.0262737649103991	TNFAIP3	1	0.909090909090909
BP	GO:0006086	acetyl-CoA biosynthetic process from pyruvate	45681	11/18903	0.0138813636405735	0.0529865828275571	0.0262737649103991	DLAT	1	0.909090909090909
BP	GO:0006751	glutathione catabolic process	45681	11/18903	0.0138813636405735	0.0529865828275571	0.0262737649103991	CHAC1	1	0.909090909090909
BP	GO:0032060	bleb assembly	45681	11/18903	0.0138813636405735	0.0529865828275571	0.0262737649103991	EMP1	1	0.909090909090909
BP	GO:0032276	regulation of gonadotropin secretion	45681	11/18903	0.0138813636405735	0.0529865828275571	0.0262737649103991	GJA1	1	0.909090909090909
BP	GO:0042167	heme catabolic process	45681	11/18903	0.0138813636405735	0.0529865828275571	0.0262737649103991	HMOX1	1	0.909090909090909
BP	GO:0046149	pigment catabolic process	45681	11/18903	0.0138813636405735	0.0529865828275571	0.0262737649103991	HMOX1	1	0.909090909090909
BP	GO:0070344	regulation of fat cell proliferation	45681	11/18903	0.0138813636405735	0.0529865828275571	0.0262737649103991	PER2	1	0.909090909090909
BP	GO:0072124	regulation of glomerular mesangial cell proliferation	45681	11/18903	0.0138813636405735	0.0529865828275571	0.0262737649103991	EGR1	1	0.909090909090909
BP	GO:0106049	regulation of cellular response to osmotic stress	45681	11/18903	0.0138813636405735	0.0529865828275571	0.0262737649103991	PTGS2	1	0.909090909090909
BP	GO:1904238	pericyte cell differentiation	45681	11/18903	0.0138813636405735	0.0529865828275571	0.0262737649103991	EPHA2	1	0.909090909090909
BP	GO:1990440	positive regulation of transcription from RNA polymerase II promoter in response to endoplasmic reticulum stress	45681	11/18903	0.0138813636405735	0.0529865828275571	0.0262737649103991	ATF3	1	0.909090909090909
BP	GO:0010508	positive regulation of autophagy	45712	144/18903	0.0142526301463372	0.0541465168916404	0.0268489262679539	HMOX1/HIF1A	2	0.138888888888889
BP	GO:0061008	hepaticobiliary system development	45712	144/18903	0.0142526301463372	0.0541465168916404	0.0268489262679539	TNFAIP3/HMOX1	2	0.138888888888889
BP	GO:0006865	amino acid transport	45712	147/18903	0.0148205355849033	0.0560380452234361	0.0277868537216396	PER2/GJA1	2	0.136054421768707
BP	GO:0035264	multicellular organism growth	45712	147/18903	0.0148205355849033	0.0560380452234361	0.0277868537216396	KLF2/SOCS2	2	0.136054421768707
BP	GO:0007159	leukocyte cell-cell adhesion	45740	414/18903	0.015004139318011	0.0560380452234361	0.0277868537216396	IL1B/SOCS1/S100A8	3	0.072463768115942
BP	GO:0050678	regulation of epithelial cell proliferation	45740	414/18903	0.015004139318011	0.0560380452234361	0.0277868537216396	TNFAIP3/HMOX1/HIF1A	3	0.072463768115942
BP	GO:0044272	sulfur compound biosynthetic process	45712	148/18903	0.0150119994709704	0.0560380452234361	0.0277868537216396	CHAC1/DLAT	2	0.135135135135135
BP	GO:0002887	negative regulation of myeloid leukocyte mediated immunity	45681	12/18903	0.0151341080441638	0.0560380452234361	0.0277868537216396	HMOX1	1	0.833333333333333
BP	GO:0033083	regulation of immature T cell proliferation	45681	12/18903	0.0151341080441638	0.0560380452234361	0.0277868537216396	IL1B	1	0.833333333333333
BP	GO:0033084	regulation of immature T cell proliferation in thymus	45681	12/18903	0.0151341080441638	0.0560380452234361	0.0277868537216396	IL1B	1	0.833333333333333
BP	GO:0034135	regulation of toll-like receptor 2 signaling pathway	45681	12/18903	0.0151341080441638	0.0560380452234361	0.0277868537216396	TNFAIP3	1	0.833333333333333
BP	GO:0040015	negative regulation of multicellular organism growth	45681	12/18903	0.0151341080441638	0.0560380452234361	0.0277868537216396	SOCS2	1	0.833333333333333
BP	GO:0072110	glomerular mesangial cell proliferation	45681	12/18903	0.0151341080441638	0.0560380452234361	0.0277868537216396	EGR1	1	0.833333333333333
BP	GO:0016525	negative regulation of angiogenesis	45712	149/18903	0.0152045397135537	0.0561694145280019	0.0278519941032309	EPHA2/KLF2	2	0.134228187919463
BP	GO:0001890	placenta development	45712	150/18903	0.0153981535119026	0.0566243311066989	0.0280775676466584	PTGS2/HIF1A	2	0.133333333333333
BP	GO:0007612	learning	45712	150/18903	0.0153981535119026	0.0566243311066989	0.0280775676466584	PTGS2/HIF1A	2	0.133333333333333
BP	GO:0030098	lymphocyte differentiation	45740	419/18903	0.015491461993866	0.0568201604958969	0.0281746710086752	IL1B/SOCS1/EGR1	3	0.0715990453460621
BP	GO:0006875	cellular metal ion homeostasis	45740	420/18903	0.0155900022506191	0.0568201604958969	0.0281746710086752	S100A8/HMOX1/HIF1A	3	0.0714285714285714
BP	GO:0045860	positive regulation of protein kinase activity	45740	420/18903	0.0155900022506191	0.0568201604958969	0.0281746710086752	IL1B/SOCS1/EGR1	3	0.0714285714285714
BP	GO:2000181	negative regulation of blood vessel morphogenesis	45712	151/18903	0.0155928380701248	0.0568201604958969	0.0281746710086752	EPHA2/KLF2	2	0.132450331125828
BP	GO:0001558	regulation of cell growth	45740	422/18903	0.0157881599059695	0.0572417844322082	0.0283837361642692	S100A8/SOCS2/GJA1	3	0.0710900473933649
BP	GO:1901343	negative regulation of vasculature development	45712	152/18903	0.0157885905971799	0.0572417844322082	0.0283837361642692	EPHA2/KLF2	2	0.131578947368421
BP	GO:0007584	response to nutrient	45712	154/18903	0.0161832884178441	0.0572417844322082	0.0283837361642692	PTGS2/HMOX1	2	0.12987012987013
BP	GO:0043524	negative regulation of neuron apoptotic process	45712	154/18903	0.0161832884178441	0.0572417844322082	0.0283837361642692	HMOX1/HIF1A	2	0.12987012987013
BP	GO:0045834	positive regulation of lipid metabolic process	45712	154/18903	0.0161832884178441	0.0572417844322082	0.0283837361642692	IL1B/PTGS2	2	0.12987012987013
BP	GO:0006787	porphyrin-containing compound catabolic process	45681	13/18903	0.0163853272176825	0.0572417844322082	0.0283837361642692	HMOX1	1	0.769230769230769
BP	GO:0033015	tetrapyrrole catabolic process	45681	13/18903	0.0163853272176825	0.0572417844322082	0.0283837361642692	HMOX1	1	0.769230769230769
BP	GO:0033079	immature T cell proliferation	45681	13/18903	0.0163853272176825	0.0572417844322082	0.0283837361642692	IL1B	1	0.769230769230769
BP	GO:0033080	immature T cell proliferation in thymus	45681	13/18903	0.0163853272176825	0.0572417844322082	0.0283837361642692	IL1B	1	0.769230769230769
BP	GO:0034144	negative regulation of toll-like receptor 4 signaling pathway	45681	13/18903	0.0163853272176825	0.0572417844322082	0.0283837361642692	TNFAIP3	1	0.769230769230769
BP	GO:0034616	response to laminar fluid shear stress	45681	13/18903	0.0163853272176825	0.0572417844322082	0.0283837361642692	KLF2	1	0.769230769230769
BP	GO:0036462	TRAIL-activated apoptotic signaling pathway	45681	13/18903	0.0163853272176825	0.0572417844322082	0.0283837361642692	ATF3	1	0.769230769230769
BP	GO:0042541	hemoglobin biosynthetic process	45681	13/18903	0.0163853272176825	0.0572417844322082	0.0283837361642692	HIF1A	1	0.769230769230769
BP	GO:0070243	regulation of thymocyte apoptotic process	45681	13/18903	0.0163853272176825	0.0572417844322082	0.0283837361642692	HIF1A	1	0.769230769230769
BP	GO:0070341	fat cell proliferation	45681	13/18903	0.0163853272176825	0.0572417844322082	0.0283837361642692	PER2	1	0.769230769230769
BP	GO:0070424	regulation of nucleotide-binding oligomerization domain containing signaling pathway	45681	13/18903	0.0163853272176825	0.0572417844322082	0.0283837361642692	TNFAIP3	1	0.769230769230769
BP	GO:0070932	histone H3 deacetylation	45681	13/18903	0.0163853272176825	0.0572417844322082	0.0283837361642692	PER2	1	0.769230769230769
BP	GO:1903599	positive regulation of autophagy of mitochondrion	45681	13/18903	0.0163853272176825	0.0572417844322082	0.0283837361642692	HIF1A	1	0.769230769230769
BP	GO:2001053	regulation of mesenchymal cell apoptotic process	45681	13/18903	0.0163853272176825	0.0572417844322082	0.0283837361642692	HIF1A	1	0.769230769230769
BP	GO:0001503	ossification	45740	429/18903	0.0164930394575683	0.0573686459054378	0.0284466413064006	EPHA2/PTGS2/HIF1A	3	0.0699300699300699
BP	GO:0031331	positive regulation of cellular catabolic process	45740	429/18903	0.0164930394575683	0.0573686459054378	0.0284466413064006	IL1B/HMOX1/HIF1A	3	0.0699300699300699
BP	GO:0034329	cell junction assembly	45740	430/18903	0.0165951771575939	0.0575992433957957	0.0285609846727261	IL1B/EPHA2/GJA1	3	0.0697674418604651
BP	GO:0090316	positive regulation of intracellular protein transport	45712	157/18903	0.0167832754172735	0.0578402359974437	0.0286804825271443	IL1B/PTGS2	2	0.127388535031847
BP	GO:0009410	response to xenobiotic stimulus	45740	432/18903	0.0168005345899735	0.0578402359974437	0.0286804825271443	IL1B/PTGS2/HMOX1	3	0.0694444444444444
BP	GO:0097530	granulocyte migration	45712	158/18903	0.0169853774162917	0.0578402359974437	0.0286804825271443	IL1B/S100A8	2	0.126582278481013
BP	GO:0048592	eye morphogenesis	45712	159/18903	0.0171885279821203	0.0578402359974437	0.0286804825271443	EPHA2/HIF1A	2	0.125786163522013
BP	GO:0051656	establishment of organelle localization	45740	437/18903	0.0173202469579584	0.0578402359974437	0.0286804825271443	HMOX1/HIF1A/GJA1	3	0.068649885583524
BP	GO:0016241	regulation of macroautophagy	45712	160/18903	0.0173927243622809	0.0578402359974437	0.0286804825271443	HMOX1/HIF1A	2	0.125
BP	GO:0120254	olefinic compound metabolic process	45712	160/18903	0.0173927243622809	0.0578402359974437	0.0286804825271443	PTGS2/EGR1	2	0.125
BP	GO:0002467	germinal center formation	45681	14/18903	0.0176350229374692	0.0578402359974437	0.0286804825271443	TNFAIP3	1	0.714285714285714
BP	GO:0016322	neuron remodeling	45681	14/18903	0.0176350229374692	0.0578402359974437	0.0286804825271443	RND1	1	0.714285714285714
BP	GO:0030213	hyaluronan biosynthetic process	45681	14/18903	0.0176350229374692	0.0578402359974437	0.0286804825271443	IL1B	1	0.714285714285714
BP	GO:0031665	negative regulation of lipopolysaccharide-mediated signaling pathway	45681	14/18903	0.0176350229374692	0.0578402359974437	0.0286804825271443	TNFAIP3	1	0.714285714285714
BP	GO:0032306	regulation of prostaglandin secretion	45681	14/18903	0.0176350229374692	0.0578402359974437	0.0286804825271443	IL1B	1	0.714285714285714
BP	GO:0032308	positive regulation of prostaglandin secretion	45681	14/18903	0.0176350229374692	0.0578402359974437	0.0286804825271443	IL1B	1	0.714285714285714
BP	GO:0033004	negative regulation of mast cell activation	45681	14/18903	0.0176350229374692	0.0578402359974437	0.0286804825271443	HMOX1	1	0.714285714285714
BP	GO:0042754	negative regulation of circadian rhythm	45681	14/18903	0.0176350229374692	0.0578402359974437	0.0286804825271443	PER2	1	0.714285714285714
BP	GO:0043301	negative regulation of leukocyte degranulation	45681	14/18903	0.0176350229374692	0.0578402359974437	0.0286804825271443	HMOX1	1	0.714285714285714
BP	GO:0043374	CD8-positive, alpha-beta T cell differentiation	45681	14/18903	0.0176350229374692	0.0578402359974437	0.0286804825271443	SOCS1	1	0.714285714285714
BP	GO:0043558	regulation of translational initiation in response to stress	45681	14/18903	0.0176350229374692	0.0578402359974437	0.0286804825271443	EIF2AK2	1	0.714285714285714
BP	GO:0043650	dicarboxylic acid biosynthetic process	45681	14/18903	0.0176350229374692	0.0578402359974437	0.0286804825271443	GLS2	1	0.714285714285714
BP	GO:0044849	estrous cycle	45681	14/18903	0.0176350229374692	0.0578402359974437	0.0286804825271443	EGR1	1	0.714285714285714
BP	GO:0047484	regulation of response to osmotic stress	45681	14/18903	0.0176350229374692	0.0578402359974437	0.0286804825271443	PTGS2	1	0.714285714285714
BP	GO:0061043	regulation of vascular wound healing	45681	14/18903	0.0176350229374692	0.0578402359974437	0.0286804825271443	TNFAIP3	1	0.714285714285714
BP	GO:0070307	lens fiber cell development	45681	14/18903	0.0176350229374692	0.0578402359974437	0.0286804825271443	EPHA2	1	0.714285714285714
BP	GO:0072350	tricarboxylic acid metabolic process	45681	14/18903	0.0176350229374692	0.0578402359974437	0.0286804825271443	IDH1	1	0.714285714285714
BP	GO:1902043	positive regulation of extrinsic apoptotic signaling pathway via death domain receptors	45681	14/18903	0.0176350229374692	0.0578402359974437	0.0286804825271443	ATF3	1	0.714285714285714
BP	GO:1902947	regulation of tau-protein kinase activity	45681	14/18903	0.0176350229374692	0.0578402359974437	0.0286804825271443	EGR1	1	0.714285714285714
BP	GO:0045936	negative regulation of phosphate metabolic process	45740	440/18903	0.0176364129674844	0.0578402359974437	0.0286804825271443	TNFAIP3/IL1B/SOCS1	3	0.0681818181818182
BP	GO:0010563	negative regulation of phosphorus metabolic process	45740	441/18903	0.0177425255563104	0.0580697323197368	0.028794279871641	TNFAIP3/IL1B/SOCS1	3	0.0680272108843537
BP	GO:0046488	phosphatidylinositol metabolic process	45712	162/18903	0.0178042435796226	0.058153291529377	0.0288357132857816	SOCS1/SOCS2	2	0.123456790123457
BP	GO:0006633	fatty acid biosynthetic process	45712	164/18903	0.0182199131441444	0.0589229078513969	0.0292173328814774	IL1B/PTGS2	2	0.121951219512195
BP	GO:0007519	skeletal muscle tissue development	45712	164/18903	0.0182199131441444	0.0589229078513969	0.0292173328814774	ATF3/EGR1	2	0.121951219512195
BP	GO:0021915	neural tube development	45712	164/18903	0.0182199131441444	0.0589229078513969	0.0292173328814774	EPHA2/HIF1A	2	0.121951219512195
BP	GO:0051100	negative regulation of binding	45712	164/18903	0.0182199131441444	0.0589229078513969	0.0292173328814774	HMOX1/PER2	2	0.121951219512195
BP	GO:0009150	purine ribonucleotide metabolic process	45740	447/18903	0.01838681126263	0.0589229078513969	0.0292173328814774	EPHA2/HIF1A/DLAT	3	0.0671140939597315
BP	GO:0002683	negative regulation of immune system process	45740	449/18903	0.0186044752221797	0.0589229078513969	0.0292173328814774	TNFAIP3/SOCS1/HMOX1	3	0.066815144766147
BP	GO:0051250	negative regulation of lymphocyte activation	45712	166/18903	0.0186397112079648	0.0589229078513969	0.0292173328814774	TNFAIP3/SOCS1	2	0.120481927710843
BP	GO:0032725	positive regulation of granulocyte macrophage colony-stimulating factor production	45681	15/18903	0.0188831969778901	0.0589229078513969	0.0292173328814774	IL1B	1	0.666666666666667
BP	GO:0033689	negative regulation of osteoblast proliferation	45681	15/18903	0.0188831969778901	0.0589229078513969	0.0292173328814774	EIF2AK2	1	0.666666666666667
BP	GO:0034116	positive regulation of heterotypic cell-cell adhesion	45681	15/18903	0.0188831969778901	0.0589229078513969	0.0292173328814774	IL1B	1	0.666666666666667
BP	GO:0035672	oligopeptide transmembrane transport	45681	15/18903	0.0188831969778901	0.0589229078513969	0.0292173328814774	GJA1	1	0.666666666666667
BP	GO:0042532	negative regulation of tyrosine phosphorylation of STAT protein	45681	15/18903	0.0188831969778901	0.0589229078513969	0.0292173328814774	SOCS1	1	0.666666666666667
BP	GO:0042976	activation of Janus kinase activity	45681	15/18903	0.0188831969778901	0.0589229078513969	0.0292173328814774	SOCS1	1	0.666666666666667
BP	GO:0045475	locomotor rhythm	45681	15/18903	0.0188831969778901	0.0589229078513969	0.0292173328814774	EGR1	1	0.666666666666667
BP	GO:0060330	regulation of response to interferon-gamma	45681	15/18903	0.0188831969778901	0.0589229078513969	0.0292173328814774	SOCS1	1	0.666666666666667
BP	GO:0060334	regulation of interferon-gamma-mediated signaling pathway	45681	15/18903	0.0188831969778901	0.0589229078513969	0.0292173328814774	SOCS1	1	0.666666666666667
BP	GO:0060576	intestinal epithelial cell development	45681	15/18903	0.0188831969778901	0.0589229078513969	0.0292173328814774	HIF1A	1	0.666666666666667
BP	GO:0071639	positive regulation of monocyte chemotactic protein-1 production	45681	15/18903	0.0188831969778901	0.0589229078513969	0.0292173328814774	IL1B	1	0.666666666666667
BP	GO:0097152	mesenchymal cell apoptotic process	45681	15/18903	0.0188831969778901	0.0589229078513969	0.0292173328814774	HIF1A	1	0.666666666666667
BP	GO:0097396	response to interleukin-17	45681	15/18903	0.0188831969778901	0.0589229078513969	0.0292173328814774	IL1B	1	0.666666666666667
BP	GO:0097398	cellular response to interleukin-17	45681	15/18903	0.0188831969778901	0.0589229078513969	0.0292173328814774	IL1B	1	0.666666666666667
BP	GO:1901722	regulation of cell proliferation involved in kidney development	45681	15/18903	0.0188831969778901	0.0589229078513969	0.0292173328814774	EGR1	1	0.666666666666667
BP	GO:2000345	regulation of hepatocyte proliferation	45681	15/18903	0.0188831969778901	0.0589229078513969	0.0292173328814774	TNFAIP3	1	0.666666666666667
BP	GO:0001837	epithelial to mesenchymal transition	45712	169/18903	0.0192771016347891	0.0600354696261747	0.0297690043605373	IL1B/HIF1A	2	0.118343195266272
BP	GO:0051960	regulation of nervous system development	45740	456/18903	0.0193777439501241	0.0602321751022234	0.0298665421363005	IL1B/PER2/HIF1A	3	0.0657894736842105
BP	GO:0007259	receptor signaling pathway via JAK-STAT	45712	172/18903	0.0199236590561342	0.061035227803617	0.0302647413928131	SOCS1/SOCS2	2	0.116279069767442
BP	GO:0006750	glutathione biosynthetic process	45681	16/18903	0.020129851111336	0.061035227803617	0.0302647413928131	CHAC1	1	0.625
BP	GO:0023035	CD40 signaling pathway	45681	16/18903	0.020129851111336	0.061035227803617	0.0302647413928131	TNFAIP3	1	0.625
BP	GO:0042448	progesterone metabolic process	45681	16/18903	0.020129851111336	0.061035227803617	0.0302647413928131	EGR1	1	0.625
BP	GO:0043249	erythrocyte maturation	45681	16/18903	0.020129851111336	0.061035227803617	0.0302647413928131	KLF2	1	0.625
BP	GO:0045779	negative regulation of bone resorption	45681	16/18903	0.020129851111336	0.061035227803617	0.0302647413928131	TNFAIP3	1	0.625
BP	GO:0045986	negative regulation of smooth muscle contraction	45681	16/18903	0.020129851111336	0.061035227803617	0.0302647413928131	PTGS2	1	0.625
BP	GO:0048385	regulation of retinoic acid receptor signaling pathway	45681	16/18903	0.020129851111336	0.061035227803617	0.0302647413928131	KLF2	1	0.625
BP	GO:0050872	white fat cell differentiation	45681	16/18903	0.020129851111336	0.061035227803617	0.0302647413928131	PER2	1	0.625
BP	GO:0051044	positive regulation of membrane protein ectodomain proteolysis	45681	16/18903	0.020129851111336	0.061035227803617	0.0302647413928131	IL1B	1	0.625
BP	GO:0070431	nucleotide-binding oligomerization domain containing 2 signaling pathway	45681	16/18903	0.020129851111336	0.061035227803617	0.0302647413928131	TNFAIP3	1	0.625
BP	GO:0090336	positive regulation of brown fat cell differentiation	45681	16/18903	0.020129851111336	0.061035227803617	0.0302647413928131	PTGS2	1	0.625
BP	GO:1902033	regulation of hematopoietic stem cell proliferation	45681	16/18903	0.020129851111336	0.061035227803617	0.0302647413928131	EIF2AK2	1	0.625
BP	GO:0032103	positive regulation of response to external stimulus	45740	464/18903	0.0202833143061749	0.0613847195668985	0.0304380393096926	IL1B/PTGS2/S100A8	3	0.0646551724137931
BP	GO:0031214	biomineral tissue development	45712	174/18903	0.0203597541564375	0.06150023482969	0.0304953183546165	PTGS2/HIF1A	2	0.114942528735632
BP	GO:0009259	ribonucleotide metabolic process	45740	466/18903	0.0205133512850827	0.0618479465574633	0.0306677336285329	EPHA2/HIF1A/DLAT	3	0.0643776824034335
BP	GO:0009267	cellular response to starvation	45712	175/18903	0.0205793106942214	0.0619306222577036	0.0307087289484044	ATF3/EIF2AK2	2	0.114285714285714
BP	GO:0060538	skeletal muscle organ development	45712	176/18903	0.0207998696532888	0.0621150167864815	0.0308001622555049	ATF3/EGR1	2	0.113636363636364
BP	GO:1903131	mononuclear cell differentiation	45740	473/18903	0.0213299750479705	0.0621150167864815	0.0308001622555049	IL1B/SOCS1/EGR1	3	0.0634249471458774
BP	GO:0006103	2-oxoglutarate metabolic process	45681	17/18903	0.0213749871082292	0.0621150167864815	0.0308001622555049	IDH1	1	0.588235294117647
BP	GO:0006857	oligopeptide transport	45681	17/18903	0.0213749871082292	0.0621150167864815	0.0308001622555049	GJA1	1	0.588235294117647
BP	GO:0009084	glutamine family amino acid biosynthetic process	45681	17/18903	0.0213749871082292	0.0621150167864815	0.0308001622555049	GLS2	1	0.588235294117647
BP	GO:0010566	regulation of ketone biosynthetic process	45681	17/18903	0.0213749871082292	0.0621150167864815	0.0308001622555049	EGR1	1	0.588235294117647
BP	GO:0017014	protein nitrosylation	45681	17/18903	0.0213749871082292	0.0621150167864815	0.0308001622555049	S100A8	1	0.588235294117647
BP	GO:0018119	peptidyl-cysteine S-nitrosylation	45681	17/18903	0.0213749871082292	0.0621150167864815	0.0308001622555049	S100A8	1	0.588235294117647
BP	GO:0020027	hemoglobin metabolic process	45681	17/18903	0.0213749871082292	0.0621150167864815	0.0308001622555049	HIF1A	1	0.588235294117647
BP	GO:0032274	gonadotropin secretion	45681	17/18903	0.0213749871082292	0.0621150167864815	0.0308001622555049	GJA1	1	0.588235294117647
BP	GO:0034134	toll-like receptor 2 signaling pathway	45681	17/18903	0.0213749871082292	0.0621150167864815	0.0308001622555049	TNFAIP3	1	0.588235294117647
BP	GO:0036342	post-anal tail morphogenesis	45681	17/18903	0.0213749871082292	0.0621150167864815	0.0308001622555049	EPHA2	1	0.588235294117647
BP	GO:0072109	glomerular mesangium development	45681	17/18903	0.0213749871082292	0.0621150167864815	0.0308001622555049	EGR1	1	0.588235294117647
BP	GO:0072224	metanephric glomerulus development	45681	17/18903	0.0213749871082292	0.0621150167864815	0.0308001622555049	EGR1	1	0.588235294117647
BP	GO:0098712	L-glutamate import across plasma membrane	45681	17/18903	0.0213749871082292	0.0621150167864815	0.0308001622555049	PER2	1	0.588235294117647
BP	GO:1901163	regulation of trophoblast cell migration	45681	17/18903	0.0213749871082292	0.0621150167864815	0.0308001622555049	GJA1	1	0.588235294117647
BP	GO:1901550	regulation of endothelial cell development	45681	17/18903	0.0213749871082292	0.0621150167864815	0.0308001622555049	IL1B	1	0.588235294117647
BP	GO:1902036	regulation of hematopoietic stem cell differentiation	45681	17/18903	0.0213749871082292	0.0621150167864815	0.0308001622555049	EIF2AK2	1	0.588235294117647
BP	GO:1903140	regulation of establishment of endothelial barrier	45681	17/18903	0.0213749871082292	0.0621150167864815	0.0308001622555049	IL1B	1	0.588235294117647
BP	GO:0019693	ribose phosphate metabolic process	45740	475/18903	0.0215665825958621	0.062346656992104	0.0309150226594326	EPHA2/HIF1A/DLAT	3	0.0631578947368421
BP	GO:0006163	purine nucleotide metabolic process	45740	476/18903	0.0216854344464383	0.062346656992104	0.0309150226594326	EPHA2/HIF1A/DLAT	3	0.0630252100840336
BP	GO:0006575	cellular modified amino acid metabolic process	45712	180/18903	0.0216920763323838	0.062346656992104	0.0309150226594326	CHAC1/IDH1	2	0.111111111111111
BP	GO:0043409	negative regulation of MAPK cascade	45712	181/18903	0.0219176074111729	0.062346656992104	0.0309150226594326	ATF3/IL1B	2	0.110497237569061
BP	GO:0110148	biomineralization	45712	181/18903	0.0219176074111729	0.062346656992104	0.0309150226594326	PTGS2/HIF1A	2	0.110497237569061
BP	GO:0002822	regulation of adaptive immune response based on somatic recombination of immune receptors built from immunoglobulin superfamily domains	45712	182/18903	0.0221441249491784	0.062346656992104	0.0309150226594326	TNFAIP3/IL1B	2	0.10989010989011
BP	GO:0001936	regulation of endothelial cell proliferation	45712	183/18903	0.0223716263023302	0.062346656992104	0.0309150226594326	HMOX1/HIF1A	2	0.109289617486339
BP	GO:0097696	receptor signaling pathway via STAT	45712	183/18903	0.0223716263023302	0.062346656992104	0.0309150226594326	SOCS1/SOCS2	2	0.109289617486339
BP	GO:0010876	lipid localization	45740	483/18903	0.0225276335894651	0.062346656992104	0.0309150226594326	IL1B/PTGS2/HILPDA	3	0.062111801242236
BP	GO:0001946	lymphangiogenesis	45681	18/18903	0.0226186067370234	0.062346656992104	0.0309150226594326	EPHA2	1	0.555555555555556
BP	GO:0002827	positive regulation of T-helper 1 type immune response	45681	18/18903	0.0226186067370234	0.062346656992104	0.0309150226594326	IL1B	1	0.555555555555556
BP	GO:0006085	acetyl-CoA biosynthetic process	45681	18/18903	0.0226186067370234	0.062346656992104	0.0309150226594326	DLAT	1	0.555555555555556
BP	GO:0010958	regulation of amino acid import across plasma membrane	45681	18/18903	0.0226186067370234	0.062346656992104	0.0309150226594326	PER2	1	0.555555555555556
BP	GO:0019184	nonribosomal peptide biosynthetic process	45681	18/18903	0.0226186067370234	0.062346656992104	0.0309150226594326	CHAC1	1	0.555555555555556
BP	GO:0019896	axonal transport of mitochondrion	45681	18/18903	0.0226186067370234	0.062346656992104	0.0309150226594326	HIF1A	1	0.555555555555556
BP	GO:0030730	sequestering of triglyceride	45681	18/18903	0.0226186067370234	0.062346656992104	0.0309150226594326	IL1B	1	0.555555555555556
BP	GO:0030903	notochord development	45681	18/18903	0.0226186067370234	0.062346656992104	0.0309150226594326	EPHA2	1	0.555555555555556
BP	GO:0032604	granulocyte macrophage colony-stimulating factor production	45681	18/18903	0.0226186067370234	0.062346656992104	0.0309150226594326	IL1B	1	0.555555555555556
BP	GO:0032645	regulation of granulocyte macrophage colony-stimulating factor production	45681	18/18903	0.0226186067370234	0.062346656992104	0.0309150226594326	IL1B	1	0.555555555555556
BP	GO:0034138	toll-like receptor 3 signaling pathway	45681	18/18903	0.0226186067370234	0.062346656992104	0.0309150226594326	TNFAIP3	1	0.555555555555556
BP	GO:0035234	ectopic germ cell programmed cell death	45681	18/18903	0.0226186067370234	0.062346656992104	0.0309150226594326	IL1B	1	0.555555555555556
BP	GO:0046827	positive regulation of protein export from nucleus	45681	18/18903	0.0226186067370234	0.062346656992104	0.0309150226594326	IL1B	1	0.555555555555556
BP	GO:0046851	negative regulation of bone remodeling	45681	18/18903	0.0226186067370234	0.062346656992104	0.0309150226594326	TNFAIP3	1	0.555555555555556
BP	GO:0051580	regulation of neurotransmitter uptake	45681	18/18903	0.0226186067370234	0.062346656992104	0.0309150226594326	PER2	1	0.555555555555556
BP	GO:0060644	mammary gland epithelial cell differentiation	45681	18/18903	0.0226186067370234	0.062346656992104	0.0309150226594326	HIF1A	1	0.555555555555556
BP	GO:0061450	trophoblast cell migration	45681	18/18903	0.0226186067370234	0.062346656992104	0.0309150226594326	GJA1	1	0.555555555555556
BP	GO:0071071	regulation of phospholipid biosynthetic process	45681	18/18903	0.0226186067370234	0.062346656992104	0.0309150226594326	IDH1	1	0.555555555555556
BP	GO:0071318	cellular response to ATP	45681	18/18903	0.0226186067370234	0.062346656992104	0.0309150226594326	PTGS2	1	0.555555555555556
BP	GO:0150078	positive regulation of neuroinflammatory response	45681	18/18903	0.0226186067370234	0.062346656992104	0.0309150226594326	IL1B	1	0.555555555555556
BP	GO:1903789	regulation of amino acid transmembrane transport	45681	18/18903	0.0226186067370234	0.062346656992104	0.0309150226594326	PER2	1	0.555555555555556
BP	GO:1905952	regulation of lipid localization	45712	185/18903	0.0228295699009436	0.0628204089568773	0.0311499358597951	IL1B/HILPDA	2	0.108108108108108
BP	GO:0009266	response to temperature stimulus	45712	186/18903	0.0230600068813965	0.0633460359972721	0.0314105716765041	PTGS2/HMOX1	2	0.10752688172043
BP	GO:0002700	regulation of production of molecular mediator of immune response	45712	187/18903	0.023291417146965	0.0638725381487589	0.0316716414231229	IL1B/HMOX1	2	0.106951871657754
BP	GO:0071478	cellular response to radiation	45712	189/18903	0.0237571470541327	0.064120675259325	0.0317946819318829	PTGS2/EGR1	2	0.105820105820106
BP	GO:0016049	cell growth	45740	493/18903	0.0237618742234093	0.064120675259325	0.0317946819318829	S100A8/SOCS2/GJA1	3	0.0608519269776876
BP	GO:0002523	leukocyte migration involved in inflammatory response	45681	19/18903	0.0238607117642043	0.064120675259325	0.0317946819318829	S100A8	1	0.526315789473684
BP	GO:0035743	CD4-positive, alpha-beta T cell cytokine production	45681	19/18903	0.0238607117642043	0.064120675259325	0.0317946819318829	IL1B	1	0.526315789473684
BP	GO:0061298	retina vasculature development in camera-type eye	45681	19/18903	0.0238607117642043	0.064120675259325	0.0317946819318829	HIF1A	1	0.526315789473684
BP	GO:0070242	thymocyte apoptotic process	45681	19/18903	0.0238607117642043	0.064120675259325	0.0317946819318829	HIF1A	1	0.526315789473684
BP	GO:0086014	atrial cardiac muscle cell action potential	45681	19/18903	0.0238607117642043	0.064120675259325	0.0317946819318829	GJA1	1	0.526315789473684
BP	GO:0086026	atrial cardiac muscle cell to AV node cell signaling	45681	19/18903	0.0238607117642043	0.064120675259325	0.0317946819318829	GJA1	1	0.526315789473684
BP	GO:0086066	atrial cardiac muscle cell to AV node cell communication	45681	19/18903	0.0238607117642043	0.064120675259325	0.0317946819318829	GJA1	1	0.526315789473684
BP	GO:1902176	negative regulation of oxidative stress-induced intrinsic apoptotic signaling pathway	45681	19/18903	0.0238607117642043	0.064120675259325	0.0317946819318829	HIF1A	1	0.526315789473684
BP	GO:2000434	regulation of protein neddylation	45681	19/18903	0.0238607117642043	0.064120675259325	0.0317946819318829	HIF1A	1	0.526315789473684
BP	GO:2001185	regulation of CD8-positive, alpha-beta T cell activation	45681	19/18903	0.0238607117642043	0.064120675259325	0.0317946819318829	SOCS1	1	0.526315789473684
BP	GO:0043433	negative regulation of DNA-binding transcription factor activity	45712	190/18903	0.0239914614675627	0.0642571309639553	0.0318623444402543	TNFAIP3/HMOX1	2	0.105263157894737
BP	GO:0050777	negative regulation of immune response	45712	190/18903	0.0239914614675627	0.0642571309639553	0.0318623444402543	TNFAIP3/HMOX1	2	0.105263157894737
BP	GO:0008217	regulation of blood pressure	45712	191/18903	0.0242267387097565	0.0647793163171027	0.0321212736724506	PTGS2/HMOX1	2	0.104712041884817
BP	GO:0030003	cellular cation homeostasis	45740	499/18903	0.0245199942424984	0.0654545361257392	0.0324560861017159	S100A8/HMOX1/HIF1A	3	0.0601202404809619
BP	GO:0009749	response to glucose	45712	194/18903	0.0249383214055145	0.0661275335320511	0.0327897965373613	EGR1/HIF1A	2	0.103092783505155
BP	GO:0006700	C21-steroid hormone biosynthetic process	45681	20/18903	0.0251013039542944	0.0661275335320511	0.0327897965373613	EGR1	1	0.5
BP	GO:0010288	response to lead ion	45681	20/18903	0.0251013039542944	0.0661275335320511	0.0327897965373613	PTGS2	1	0.5
BP	GO:0032495	response to muramyl dipeptide	45681	20/18903	0.0251013039542944	0.0661275335320511	0.0327897965373613	TNFAIP3	1	0.5
BP	GO:0035455	response to interferon-alpha	45681	20/18903	0.0251013039542944	0.0661275335320511	0.0327897965373613	EIF2AK2	1	0.5
BP	GO:0097709	connective tissue replacement	45681	20/18903	0.0251013039542944	0.0661275335320511	0.0327897965373613	HIF1A	1	0.5
BP	GO:1900225	regulation of NLRP3 inflammasome complex assembly	45681	20/18903	0.0251013039542944	0.0661275335320511	0.0327897965373613	EIF2AK2	1	0.5
BP	GO:2000678	negative regulation of transcription regulatory region DNA binding	45681	20/18903	0.0251013039542944	0.0661275335320511	0.0327897965373613	PER2	1	0.5
BP	GO:0032872	regulation of stress-activated MAPK cascade	45712	195/18903	0.0251774239821882	0.066219509557081	0.0328354034878396	IL1B/EIF2AK2	2	0.102564102564103
BP	GO:0002819	regulation of adaptive immune response	45712	198/18903	0.0259004205651131	0.0674028643427612	0.0334221781727771	TNFAIP3/IL1B	2	0.101010101010101
BP	GO:0070302	regulation of stress-activated protein kinase signaling cascade	45712	198/18903	0.0259004205651131	0.0674028643427612	0.0334221781727771	IL1B/EIF2AK2	2	0.101010101010101
BP	GO:0071248	cellular response to metal ion	45712	198/18903	0.0259004205651131	0.0674028643427612	0.0334221781727771	PTGS2/HMOX1	2	0.101010101010101
BP	GO:0032388	positive regulation of intracellular transport	45712	199/18903	0.0261433071260623	0.0674028643427612	0.0334221781727771	IL1B/PTGS2	2	0.100502512562814
BP	GO:0002089	lens morphogenesis in camera-type eye	45681	21/18903	0.0263403850698531	0.0674028643427612	0.0334221781727771	EPHA2	1	0.476190476190476
BP	GO:0010829	negative regulation of glucose transmembrane transport	45681	21/18903	0.0263403850698531	0.0674028643427612	0.0334221781727771	IL1B	1	0.476190476190476
BP	GO:0030502	negative regulation of bone mineralization	45681	21/18903	0.0263403850698531	0.0674028643427612	0.0334221781727771	HIF1A	1	0.476190476190476
BP	GO:0032305	positive regulation of icosanoid secretion	45681	21/18903	0.0263403850698531	0.0674028643427612	0.0334221781727771	IL1B	1	0.476190476190476
BP	GO:0043555	regulation of translation in response to stress	45681	21/18903	0.0263403850698531	0.0674028643427612	0.0334221781727771	EIF2AK2	1	0.476190476190476
BP	GO:0045821	positive regulation of glycolytic process	45681	21/18903	0.0263403850698531	0.0674028643427612	0.0334221781727771	HIF1A	1	0.476190476190476
BP	GO:0060252	positive regulation of glial cell proliferation	45681	21/18903	0.0263403850698531	0.0674028643427612	0.0334221781727771	IL1B	1	0.476190476190476
BP	GO:0060353	regulation of cell adhesion molecule production	45681	21/18903	0.0263403850698531	0.0674028643427612	0.0334221781727771	IL1B	1	0.476190476190476
BP	GO:0071605	monocyte chemotactic protein-1 production	45681	21/18903	0.0263403850698531	0.0674028643427612	0.0334221781727771	IL1B	1	0.476190476190476
BP	GO:0071636	positive regulation of transforming growth factor beta production	45681	21/18903	0.0263403850698531	0.0674028643427612	0.0334221781727771	PTGS2	1	0.476190476190476
BP	GO:0071637	regulation of monocyte chemotactic protein-1 production	45681	21/18903	0.0263403850698531	0.0674028643427612	0.0334221781727771	IL1B	1	0.476190476190476
BP	GO:1901522	positive regulation of transcription from RNA polymerase II promoter involved in cellular response to chemical stimulus	45681	21/18903	0.0263403850698531	0.0674028643427612	0.0334221781727771	HIF1A	1	0.476190476190476
BP	GO:1903204	negative regulation of oxidative stress-induced neuron death	45681	21/18903	0.0263403850698531	0.0674028643427612	0.0334221781727771	HIF1A	1	0.476190476190476
BP	GO:1901888	regulation of cell junction assembly	45712	204/18903	0.0273717823012792	0.0689220040091951	0.0341754541217441	IL1B/EPHA2	2	0.0980392156862745
BP	GO:0002070	epithelial cell maturation	45681	22/18903	0.0275779568714802	0.0689220040091951	0.0341754541217441	HIF1A	1	0.454545454545455
BP	GO:0010042	response to manganese ion	45681	22/18903	0.0275779568714802	0.0689220040091951	0.0341754541217441	PTGS2	1	0.454545454545455
BP	GO:0030449	regulation of complement activation	45681	22/18903	0.0275779568714802	0.0689220040091951	0.0341754541217441	IL1B	1	0.454545454545455
BP	GO:0030728	ovulation	45681	22/18903	0.0275779568714802	0.0689220040091951	0.0341754541217441	PTGS2	1	0.454545454545455
BP	GO:0032303	regulation of icosanoid secretion	45681	22/18903	0.0275779568714802	0.0689220040091951	0.0341754541217441	IL1B	1	0.454545454545455
BP	GO:0034104	negative regulation of tissue remodeling	45681	22/18903	0.0275779568714802	0.0689220040091951	0.0341754541217441	TNFAIP3	1	0.454545454545455
BP	GO:0044546	NLRP3 inflammasome complex assembly	45681	22/18903	0.0275779568714802	0.0689220040091951	0.0341754541217441	EIF2AK2	1	0.454545454545455
BP	GO:0051000	positive regulation of nitric-oxide synthase activity	45681	22/18903	0.0275779568714802	0.0689220040091951	0.0341754541217441	HIF1A	1	0.454545454545455
BP	GO:0061042	vascular wound healing	45681	22/18903	0.0275779568714802	0.0689220040091951	0.0341754541217441	TNFAIP3	1	0.454545454545455
BP	GO:0072111	cell proliferation involved in kidney development	45681	22/18903	0.0275779568714802	0.0689220040091951	0.0341754541217441	EGR1	1	0.454545454545455
BP	GO:0072574	hepatocyte proliferation	45681	22/18903	0.0275779568714802	0.0689220040091951	0.0341754541217441	TNFAIP3	1	0.454545454545455
BP	GO:0072575	epithelial cell proliferation involved in liver morphogenesis	45681	22/18903	0.0275779568714802	0.0689220040091951	0.0341754541217441	TNFAIP3	1	0.454545454545455
BP	GO:1903589	positive regulation of blood vessel endothelial cell proliferation involved in sprouting angiogenesis	45681	22/18903	0.0275779568714802	0.0689220040091951	0.0341754541217441	HMOX1	1	0.454545454545455
BP	GO:2000810	regulation of bicellular tight junction assembly	45681	22/18903	0.0275779568714802	0.0689220040091951	0.0341754541217441	EPHA2	1	0.454545454545455
BP	GO:0043281	regulation of cysteine-type endopeptidase activity involved in apoptotic process	45712	205/18903	0.0276202679414572	0.0689220040091951	0.0341754541217441	PTGS2/S100A8	2	0.0975609756097561
BP	GO:0032869	cellular response to insulin stimulus	45712	208/18903	0.0283712603257187	0.0706862253386512	0.0350502555145966	IL1B/SOCS1	2	0.0961538461538462
BP	GO:0045732	positive regulation of protein catabolic process	45712	209/18903	0.0286234278407934	0.0709549706157057	0.0351835147257651	TNFAIP3/IL1B	2	0.0956937799043062
BP	GO:0045591	positive regulation of regulatory T cell differentiation	45681	23/18903	0.0288140211178171	0.0709549706157057	0.0351835147257651	SOCS1	1	0.434782608695652
BP	GO:0046058	cAMP metabolic process	45681	23/18903	0.0288140211178171	0.0709549706157057	0.0351835147257651	EPHA2	1	0.434782608695652
BP	GO:0048143	astrocyte activation	45681	23/18903	0.0288140211178171	0.0709549706157057	0.0351835147257651	IL1B	1	0.434782608695652
BP	GO:0060444	branching involved in mammary gland duct morphogenesis	45681	23/18903	0.0288140211178171	0.0709549706157057	0.0351835147257651	EPHA2	1	0.434782608695652
BP	GO:0072576	liver morphogenesis	45681	23/18903	0.0288140211178171	0.0709549706157057	0.0351835147257651	TNFAIP3	1	0.434782608695652
BP	GO:0090335	regulation of brown fat cell differentiation	45681	23/18903	0.0288140211178171	0.0709549706157057	0.0351835147257651	PTGS2	1	0.434782608695652
BP	GO:0007623	circadian rhythm	45712	210/18903	0.0288765095100632	0.0709549706157057	0.0351835147257651	EGR1/PER2	2	0.0952380952380952
BP	GO:0031396	regulation of protein ubiquitination	45712	210/18903	0.0288765095100632	0.0709549706157057	0.0351835147257651	TNFAIP3/PER2	2	0.0952380952380952
BP	GO:0042594	response to starvation	45712	211/18903	0.0291305028166323	0.071469798513478	0.0354387957126406	ATF3/EIF2AK2	2	0.0947867298578199
BP	GO:0016051	carbohydrate biosynthetic process	45712	212/18903	0.0293854052480517	0.071985283892712	0.035694402716263	ATF3/PER2	2	0.0943396226415094
BP	GO:0046474	glycerophospholipid biosynthetic process	45712	214/18903	0.0298979274578391	0.0721794728876485	0.0357906926773982	SOCS1/SOCS2	2	0.0934579439252336
BP	GO:0002922	positive regulation of humoral immune response	45681	24/18903	0.0300485795655487	0.0721794728876485	0.0357906926773982	IL1B	1	0.416666666666667
BP	GO:0010226	response to lithium ion	45681	24/18903	0.0300485795655487	0.0721794728876485	0.0357906926773982	PTGS2	1	0.416666666666667
BP	GO:0010623	programmed cell death involved in cell development	45681	24/18903	0.0300485795655487	0.0721794728876485	0.0357906926773982	IL1B	1	0.416666666666667
BP	GO:0014850	response to muscle activity	45681	24/18903	0.0300485795655487	0.0721794728876485	0.0357906926773982	HIF1A	1	0.416666666666667
BP	GO:0035162	embryonic hemopoiesis	45681	24/18903	0.0300485795655487	0.0721794728876485	0.0357906926773982	HIF1A	1	0.416666666666667
BP	GO:0036303	lymph vessel morphogenesis	45681	24/18903	0.0300485795655487	0.0721794728876485	0.0357906926773982	EPHA2	1	0.416666666666667
BP	GO:0051043	regulation of membrane protein ectodomain proteolysis	45681	24/18903	0.0300485795655487	0.0721794728876485	0.0357906926773982	IL1B	1	0.416666666666667
BP	GO:0060352	cell adhesion molecule production	45681	24/18903	0.0300485795655487	0.0721794728876485	0.0357906926773982	IL1B	1	0.416666666666667
BP	GO:0060571	morphogenesis of an epithelial fold	45681	24/18903	0.0300485795655487	0.0721794728876485	0.0357906926773982	HIF1A	1	0.416666666666667
BP	GO:0070233	negative regulation of T cell apoptotic process	45681	24/18903	0.0300485795655487	0.0721794728876485	0.0357906926773982	HIF1A	1	0.416666666666667
BP	GO:0120255	olefinic compound biosynthetic process	45681	24/18903	0.0300485795655487	0.0721794728876485	0.0357906926773982	EGR1	1	0.416666666666667
BP	GO:0140632	inflammasome complex assembly	45681	24/18903	0.0300485795655487	0.0721794728876485	0.0357906926773982	EIF2AK2	1	0.416666666666667
BP	GO:0006469	negative regulation of protein kinase activity	45712	216/18903	0.0304140561285192	0.0729483405948213	0.0361719410672255	TNFAIP3/IL1B	2	0.0925925925925926
BP	GO:0002573	myeloid leukocyte differentiation	45712	218/18903	0.0309337713199164	0.0732792795755618	0.0363360394580947	SOCS1/EPHA2	2	0.0917431192660551
BP	GO:0043491	protein kinase B signaling	45712	218/18903	0.0309337713199164	0.0732792795755618	0.0363360394580947	IL1B/EPHA2	2	0.0917431192660551
BP	GO:0043523	regulation of neuron apoptotic process	45712	218/18903	0.0309337713199164	0.0732792795755618	0.0363360394580947	HMOX1/HIF1A	2	0.0917431192660551
BP	GO:1901215	negative regulation of neuron death	45712	218/18903	0.0309337713199164	0.0732792795755618	0.0363360394580947	HMOX1/HIF1A	2	0.0917431192660551
BP	GO:0006541	glutamine metabolic process	45681	25/18903	0.031281633969406	0.0732792795755618	0.0363360394580947	GLS2	1	0.4
BP	GO:0033233	regulation of protein sumoylation	45681	25/18903	0.031281633969406	0.0732792795755618	0.0363360394580947	EGR1	1	0.4
BP	GO:0034114	regulation of heterotypic cell-cell adhesion	45681	25/18903	0.031281633969406	0.0732792795755618	0.0363360394580947	IL1B	1	0.4
BP	GO:0045932	negative regulation of muscle contraction	45681	25/18903	0.031281633969406	0.0732792795755618	0.0363360394580947	PTGS2	1	0.4
BP	GO:0046697	decidualization	45681	25/18903	0.031281633969406	0.0732792795755618	0.0363360394580947	PTGS2	1	0.4
BP	GO:0046716	muscle cell cellular homeostasis	45681	25/18903	0.031281633969406	0.0732792795755618	0.0363360394580947	HIF1A	1	0.4
BP	GO:0060396	growth hormone receptor signaling pathway	45681	25/18903	0.031281633969406	0.0732792795755618	0.0363360394580947	SOCS2	1	0.4
BP	GO:0060575	intestinal epithelial cell differentiation	45681	25/18903	0.031281633969406	0.0732792795755618	0.0363360394580947	HIF1A	1	0.4
BP	GO:0070423	nucleotide-binding oligomerization domain containing signaling pathway	45681	25/18903	0.031281633969406	0.0732792795755618	0.0363360394580947	TNFAIP3	1	0.4
BP	GO:0071378	cellular response to growth hormone stimulus	45681	25/18903	0.031281633969406	0.0732792795755618	0.0363360394580947	SOCS2	1	0.4
BP	GO:0086064	cell communication by electrical coupling involved in cardiac conduction	45681	25/18903	0.031281633969406	0.0732792795755618	0.0363360394580947	GJA1	1	0.4
BP	GO:2000193	positive regulation of fatty acid transport	45681	25/18903	0.031281633969406	0.0732792795755618	0.0363360394580947	IL1B	1	0.4
BP	GO:0071222	cellular response to lipopolysaccharide	45712	222/18903	0.0319838818565806	0.0748152811405022	0.0370976764964859	TNFAIP3/IL1B	2	0.0900900900900901
BP	GO:0002726	positive regulation of T cell cytokine production	45681	26/18903	0.0325131860821687	0.0748548567822996	0.0371173003531921	IL1B	1	0.384615384615385
BP	GO:0014047	glutamate secretion	45681	26/18903	0.0325131860821687	0.0748548567822996	0.0371173003531921	GJA1	1	0.384615384615385
BP	GO:0033598	mammary gland epithelial cell proliferation	45681	26/18903	0.0325131860821687	0.0748548567822996	0.0371173003531921	EPHA2	1	0.384615384615385
BP	GO:0034643	establishment of mitochondrion localization, microtubule-mediated	45681	26/18903	0.0325131860821687	0.0748548567822996	0.0371173003531921	HIF1A	1	0.384615384615385
BP	GO:0035872	nucleotide-binding domain, leucine rich repeat containing receptor signaling pathway	45681	26/18903	0.0325131860821687	0.0748548567822996	0.0371173003531921	TNFAIP3	1	0.384615384615385
BP	GO:0046639	negative regulation of alpha-beta T cell differentiation	45681	26/18903	0.0325131860821687	0.0748548567822996	0.0371173003531921	SOCS1	1	0.384615384615385
BP	GO:0047497	mitochondrion transport along microtubule	45681	26/18903	0.0325131860821687	0.0748548567822996	0.0371173003531921	HIF1A	1	0.384615384615385
BP	GO:0050995	negative regulation of lipid catabolic process	45681	26/18903	0.0325131860821687	0.0748548567822996	0.0371173003531921	IL1B	1	0.384615384615385
BP	GO:0051238	sequestering of metal ion	45681	26/18903	0.0325131860821687	0.0748548567822996	0.0371173003531921	S100A8	1	0.384615384615385
BP	GO:0060333	interferon-gamma-mediated signaling pathway	45681	26/18903	0.0325131860821687	0.0748548567822996	0.0371173003531921	SOCS1	1	0.384615384615385
BP	GO:1903306	negative regulation of regulated secretory pathway	45681	26/18903	0.0325131860821687	0.0748548567822996	0.0371173003531921	HMOX1	1	0.384615384615385
BP	GO:0033157	regulation of intracellular protein transport	45712	225/18903	0.0327807321063417	0.0753628562158672	0.0373691953986909	IL1B/PTGS2	2	0.0888888888888889
BP	GO:0010001	glial cell differentiation	45712	227/18903	0.0333163417674215	0.076484801743209	0.0379255198765986	IL1B/S100A8	2	0.0881057268722467
BP	GO:0001963	synaptic transmission, dopaminergic	45681	27/18903	0.0337432376546662	0.076589523885662	0.0379774470778804	PTGS2	1	0.37037037037037
BP	GO:0009065	glutamine family amino acid catabolic process	45681	27/18903	0.0337432376546662	0.076589523885662	0.0379774470778804	GLS2	1	0.37037037037037
BP	GO:0010884	positive regulation of lipid storage	45681	27/18903	0.0337432376546662	0.076589523885662	0.0379774470778804	HILPDA	1	0.37037037037037
BP	GO:0032682	negative regulation of chemokine production	45681	27/18903	0.0337432376546662	0.076589523885662	0.0379774470778804	EPHA2	1	0.37037037037037
BP	GO:0034143	regulation of toll-like receptor 4 signaling pathway	45681	27/18903	0.0337432376546662	0.076589523885662	0.0379774470778804	TNFAIP3	1	0.37037037037037
BP	GO:0035774	positive regulation of insulin secretion involved in cellular response to glucose stimulus	45681	27/18903	0.0337432376546662	0.076589523885662	0.0379774470778804	HIF1A	1	0.37037037037037
BP	GO:0036037	CD8-positive, alpha-beta T cell activation	45681	27/18903	0.0337432376546662	0.076589523885662	0.0379774470778804	SOCS1	1	0.37037037037037
BP	GO:0045116	protein neddylation	45681	27/18903	0.0337432376546662	0.076589523885662	0.0379774470778804	HIF1A	1	0.37037037037037
BP	GO:0071241	cellular response to inorganic substance	45712	229/18903	0.0338554295333773	0.0767357902117594	0.0380499742510083	PTGS2/HMOX1	2	0.0873362445414847
BP	GO:0050769	positive regulation of neurogenesis	45712	231/18903	0.0343979759187785	0.0778557004246156	0.0386052895040998	IL1B/HIF1A	2	0.0865800865800866
BP	GO:0002052	positive regulation of neuroblast proliferation	45681	28/18903	0.0349717904357789	0.0780550933754121	0.0387041598828723	HIF1A	1	0.357142857142857
BP	GO:0031664	regulation of lipopolysaccharide-mediated signaling pathway	45681	28/18903	0.0349717904357789	0.0780550933754121	0.0387041598828723	TNFAIP3	1	0.357142857142857
BP	GO:0032703	negative regulation of interleukin-2 production	45681	28/18903	0.0349717904357789	0.0780550933754121	0.0387041598828723	TNFAIP3	1	0.357142857142857
BP	GO:0050996	positive regulation of lipid catabolic process	45681	28/18903	0.0349717904357789	0.0780550933754121	0.0387041598828723	IL1B	1	0.357142857142857
BP	GO:0060479	lung cell differentiation	45681	28/18903	0.0349717904357789	0.0780550933754121	0.0387041598828723	KLF2	1	0.357142857142857
BP	GO:0060487	lung epithelial cell differentiation	45681	28/18903	0.0349717904357789	0.0780550933754121	0.0387041598828723	KLF2	1	0.357142857142857
BP	GO:0070076	histone lysine demethylation	45681	28/18903	0.0349717904357789	0.0780550933754121	0.0387041598828723	KDM6B	1	0.357142857142857
BP	GO:1900017	positive regulation of cytokine production involved in inflammatory response	45681	28/18903	0.0349717904357789	0.0780550933754121	0.0387041598828723	HIF1A	1	0.357142857142857
BP	GO:1903671	negative regulation of sprouting angiogenesis	45681	28/18903	0.0349717904357789	0.0780550933754121	0.0387041598828723	KLF2	1	0.357142857142857
BP	GO:1903959	regulation of anion transmembrane transport	45681	28/18903	0.0349717904357789	0.0780550933754121	0.0387041598828723	PER2	1	0.357142857142857
BP	GO:0007163	establishment or maintenance of cell polarity	45712	234/18903	0.0352182379541966	0.0782789880945975	0.0388151796335835	RND1/GJA1	2	0.0854700854700855
BP	GO:0071219	cellular response to molecule of bacterial origin	45712	234/18903	0.0352182379541966	0.0782789880945975	0.0388151796335835	TNFAIP3/IL1B	2	0.0854700854700855
BP	GO:0071356	cellular response to tumor necrosis factor	45712	234/18903	0.0352182379541966	0.0782789880945975	0.0388151796335835	TNFAIP3/KLF2	2	0.0854700854700855
BP	GO:0072593	reactive oxygen species metabolic process	45712	235/18903	0.0354933669519691	0.0786728837128474	0.039010495510186	HIF1A/GLS2	2	0.0851063829787234
BP	GO:2000116	regulation of cysteine-type endopeptidase activity	45712	235/18903	0.0354933669519691	0.0786728837128474	0.039010495510186	PTGS2/S100A8	2	0.0851063829787234
BP	GO:0010955	negative regulation of protein processing	45681	29/18903	0.0361988461724435	0.0791449602709071	0.0392445779484994	CHAC1	1	0.344827586206897
BP	GO:0015813	L-glutamate transmembrane transport	45681	29/18903	0.0361988461724435	0.0791449602709071	0.0392445779484994	PER2	1	0.344827586206897
BP	GO:0016577	histone demethylation	45681	29/18903	0.0361988461724435	0.0791449602709071	0.0392445779484994	KDM6B	1	0.344827586206897
BP	GO:0043153	entrainment of circadian clock by photoperiod	45681	29/18903	0.0361988461724435	0.0791449602709071	0.0392445779484994	PER2	1	0.344827586206897
BP	GO:0051654	establishment of mitochondrion localization	45681	29/18903	0.0361988461724435	0.0791449602709071	0.0392445779484994	HIF1A	1	0.344827586206897
BP	GO:0051938	L-glutamate import	45681	29/18903	0.0361988461724435	0.0791449602709071	0.0392445779484994	PER2	1	0.344827586206897
BP	GO:0072012	glomerulus vasculature development	45681	29/18903	0.0361988461724435	0.0791449602709071	0.0392445779484994	EGR1	1	0.344827586206897
BP	GO:0097421	liver regeneration	45681	29/18903	0.0361988461724435	0.0791449602709071	0.0392445779484994	HMOX1	1	0.344827586206897
BP	GO:1902175	regulation of oxidative stress-induced intrinsic apoptotic signaling pathway	45681	29/18903	0.0361988461724435	0.0791449602709071	0.0392445779484994	HIF1A	1	0.344827586206897
BP	GO:1903318	negative regulation of protein maturation	45681	29/18903	0.0361988461724435	0.0791449602709071	0.0392445779484994	CHAC1	1	0.344827586206897
BP	GO:0051403	stress-activated MAPK cascade	45712	239/18903	0.0366023603638169	0.0799184688921926	0.0396281275678052	IL1B/EIF2AK2	2	0.0836820083682008
BP	GO:0030595	leukocyte chemotaxis	45712	240/18903	0.0368817160871872	0.0802015125197697	0.0397684767153347	IL1B/S100A8	2	0.0833333333333333
BP	GO:0033673	negative regulation of kinase activity	45712	240/18903	0.0368817160871872	0.0802015125197697	0.0397684767153347	TNFAIP3/IL1B	2	0.0833333333333333
BP	GO:0045088	regulation of innate immune response	45712	240/18903	0.0368817160871872	0.0802015125197697	0.0397684767153347	TNFAIP3/SOCS1	2	0.0833333333333333
BP	GO:0002703	regulation of leukocyte mediated immunity	45712	241/18903	0.0371619099797509	0.0804840826650401	0.0399085910833756	IL1B/HMOX1	2	0.0829875518672199
BP	GO:0042445	hormone metabolic process	45712	241/18903	0.0371619099797509	0.0804840826650401	0.0399085910833756	EGR1/HIF1A	2	0.0829875518672199
BP	GO:0048738	cardiac muscle tissue development	45712	241/18903	0.0371619099797509	0.0804840826650401	0.0399085910833756	KDM6B/GJA1	2	0.0829875518672199
BP	GO:0002825	regulation of T-helper 1 type immune response	45681	30/18903	0.0374244066096513	0.0805499384642291	0.0399412461385527	IL1B	1	0.333333333333333
BP	GO:0070168	negative regulation of biomineral tissue development	45681	30/18903	0.0374244066096513	0.0805499384642291	0.0399412461385527	HIF1A	1	0.333333333333333
BP	GO:0071480	cellular response to gamma radiation	45681	30/18903	0.0374244066096513	0.0805499384642291	0.0399412461385527	EGR1	1	0.333333333333333
BP	GO:1903203	regulation of oxidative stress-induced neuron death	45681	30/18903	0.0374244066096513	0.0805499384642291	0.0399412461385527	HIF1A	1	0.333333333333333
BP	GO:0097529	myeloid leukocyte migration	45712	242/18903	0.0374429396594768	0.0805499384642291	0.0399412461385527	IL1B/S100A8	2	0.0826446280991736
BP	GO:0031098	stress-activated protein kinase signaling cascade	45712	246/18903	0.0385753687579688	0.08182884966951	0.0405754031374703	IL1B/EIF2AK2	2	0.0813008130081301
BP	GO:0001945	lymph vessel development	45681	31/18903	0.0386484734904531	0.08182884966951	0.0405754031374703	EPHA2	1	0.32258064516129
BP	GO:0002507	tolerance induction	45681	31/18903	0.0386484734904531	0.08182884966951	0.0405754031374703	TNFAIP3	1	0.32258064516129
BP	GO:0033688	regulation of osteoblast proliferation	45681	31/18903	0.0386484734904531	0.08182884966951	0.0405754031374703	EIF2AK2	1	0.32258064516129
BP	GO:0045987	positive regulation of smooth muscle contraction	45681	31/18903	0.0386484734904531	0.08182884966951	0.0405754031374703	PTGS2	1	0.32258064516129
BP	GO:0048384	retinoic acid receptor signaling pathway	45681	31/18903	0.0386484734904531	0.08182884966951	0.0405754031374703	KLF2	1	0.32258064516129
BP	GO:0060055	angiogenesis involved in wound healing	45681	31/18903	0.0386484734904531	0.08182884966951	0.0405754031374703	TNFAIP3	1	0.32258064516129
BP	GO:0060603	mammary gland duct morphogenesis	45681	31/18903	0.0386484734904531	0.08182884966951	0.0405754031374703	EPHA2	1	0.32258064516129
BP	GO:0061437	renal system vasculature development	45681	31/18903	0.0386484734904531	0.08182884966951	0.0405754031374703	EGR1	1	0.32258064516129
BP	GO:0061440	kidney vasculature development	45681	31/18903	0.0386484734904531	0.08182884966951	0.0405754031374703	EGR1	1	0.32258064516129
BP	GO:0110150	negative regulation of biomineralization	45681	31/18903	0.0386484734904531	0.08182884966951	0.0405754031374703	HIF1A	1	0.32258064516129
BP	GO:1900745	positive regulation of p38MAPK cascade	45681	31/18903	0.0386484734904531	0.08182884966951	0.0405754031374703	IL1B	1	0.32258064516129
BP	GO:0048863	stem cell differentiation	45712	248/18903	0.0391465364091062	0.0827743210650443	0.0410442216920961	HIF1A/EIF2AK2	2	0.0806451612903226
BP	GO:0006482	protein demethylation	45681	32/18903	0.0398710485559589	0.0834280924862317	0.0413683987895571	KDM6B	1	0.3125
BP	GO:0008214	protein dealkylation	45681	32/18903	0.0398710485559589	0.0834280924862317	0.0413683987895571	KDM6B	1	0.3125
BP	GO:0010644	cell communication by electrical coupling	45681	32/18903	0.0398710485559589	0.0834280924862317	0.0413683987895571	GJA1	1	0.3125
BP	GO:0043304	regulation of mast cell degranulation	45681	32/18903	0.0398710485559589	0.0834280924862317	0.0413683987895571	HMOX1	1	0.3125
BP	GO:0046825	regulation of protein export from nucleus	45681	32/18903	0.0398710485559589	0.0834280924862317	0.0413683987895571	IL1B	1	0.3125
BP	GO:1901889	negative regulation of cell junction assembly	45681	32/18903	0.0398710485559589	0.0834280924862317	0.0413683987895571	IL1B	1	0.3125
BP	GO:1903715	regulation of aerobic respiration	45681	32/18903	0.0398710485559589	0.0834280924862317	0.0413683987895571	HIF1A	1	0.3125
BP	GO:1990776	response to angiotensin	45681	32/18903	0.0398710485559589	0.0834280924862317	0.0413683987895571	PTGS2	1	0.3125
BP	GO:0050870	positive regulation of T cell activation	45712	251/18903	0.0400094262625955	0.0836087750376996	0.0414579914869411	IL1B/SOCS1	2	0.0796812749003984
BP	GO:0048762	mesenchymal cell differentiation	45712	252/18903	0.0402986837339789	0.0841038763123431	0.0417034908908025	IL1B/HIF1A	2	0.0793650793650794
BP	GO:0097305	response to alcohol	45712	253/18903	0.0405887510692637	0.0843359624615138	0.0418185724189343	KLF2/S100A8	2	0.0790513833992095
BP	GO:0045017	glycerolipid biosynthetic process	45712	254/18903	0.0408796259369997	0.0843359624615138	0.0418185724189343	SOCS1/SOCS2	2	0.078740157480315
BP	GO:0000132	establishment of mitotic spindle orientation	45681	33/18903	0.0410921335453425	0.0843359624615138	0.0418185724189343	GJA1	1	0.303030303030303
BP	GO:0006084	acetyl-CoA metabolic process	45681	33/18903	0.0410921335453425	0.0843359624615138	0.0418185724189343	DLAT	1	0.303030303030303
BP	GO:0009648	photoperiodism	45681	33/18903	0.0410921335453425	0.0843359624615138	0.0418185724189343	PER2	1	0.303030303030303
BP	GO:0036475	neuron death in response to oxidative stress	45681	33/18903	0.0410921335453425	0.0843359624615138	0.0418185724189343	HIF1A	1	0.303030303030303
BP	GO:0042219	cellular modified amino acid catabolic process	45681	33/18903	0.0410921335453425	0.0843359624615138	0.0418185724189343	CHAC1	1	0.303030303030303
BP	GO:0043171	peptide catabolic process	45681	33/18903	0.0410921335453425	0.0843359624615138	0.0418185724189343	CHAC1	1	0.303030303030303
BP	GO:0045736	negative regulation of cyclin-dependent protein serine/threonine kinase activity	45681	33/18903	0.0410921335453425	0.0843359624615138	0.0418185724189343	TNFAIP3	1	0.303030303030303
BP	GO:0045907	positive regulation of vasoconstriction	45681	33/18903	0.0410921335453425	0.0843359624615138	0.0418185724189343	PTGS2	1	0.303030303030303
BP	GO:0051968	positive regulation of synaptic transmission, glutamatergic	45681	33/18903	0.0410921335453425	0.0843359624615138	0.0418185724189343	PTGS2	1	0.303030303030303
BP	GO:1904030	negative regulation of cyclin-dependent protein kinase activity	45681	33/18903	0.0410921335453425	0.0843359624615138	0.0418185724189343	TNFAIP3	1	0.303030303030303
BP	GO:2000191	regulation of fatty acid transport	45681	33/18903	0.0410921335453425	0.0843359624615138	0.0418185724189343	IL1B	1	0.303030303030303
BP	GO:0051402	neuron apoptotic process	45712	255/18903	0.0411713060099121	0.0843906744361336	0.0418457017313419	HMOX1/HIF1A	2	0.0784313725490196
BP	GO:0014706	striated muscle tissue development	45712	257/18903	0.0417570724830041	0.0854823127136147	0.0423869981490232	KDM6B/GJA1	2	0.0778210116731518
BP	GO:0006536	glutamate metabolic process	45681	34/18903	0.042311730195841	0.085960746428213	0.0426242328275356	GLS2	1	0.294117647058824
BP	GO:0009649	entrainment of circadian clock	45681	34/18903	0.042311730195841	0.085960746428213	0.0426242328275356	PER2	1	0.294117647058824
BP	GO:0032743	positive regulation of interleukin-2 production	45681	34/18903	0.042311730195841	0.085960746428213	0.0426242328275356	IL1B	1	0.294117647058824
BP	GO:0033006	regulation of mast cell activation involved in immune response	45681	34/18903	0.042311730195841	0.085960746428213	0.0426242328275356	HMOX1	1	0.294117647058824
BP	GO:0034383	low-density lipoprotein particle clearance	45681	34/18903	0.042311730195841	0.085960746428213	0.0426242328275356	HMOX1	1	0.294117647058824
BP	GO:0045648	positive regulation of erythrocyte differentiation	45681	34/18903	0.042311730195841	0.085960746428213	0.0426242328275356	HIF1A	1	0.294117647058824
BP	GO:0002699	positive regulation of immune effector process	45712	261/18903	0.0429381659531905	0.0870134081800468	0.0431462024644126	IL1B/HMOX1	2	0.0766283524904215
BP	GO:0071216	cellular response to biotic stimulus	45712	261/18903	0.0429381659531905	0.0870134081800468	0.0431462024644126	TNFAIP3/IL1B	2	0.0766283524904215
BP	GO:0001893	maternal placenta development	45681	35/18903	0.0435298402427592	0.08711388950201	0.0431960268254161	PTGS2	1	0.285714285714286
BP	GO:0002719	negative regulation of cytokine production involved in immune response	45681	35/18903	0.0435298402427592	0.08711388950201	0.0431960268254161	HMOX1	1	0.285714285714286
BP	GO:0016242	negative regulation of macroautophagy	45681	35/18903	0.0435298402427592	0.08711388950201	0.0431960268254161	HMOX1	1	0.285714285714286
BP	GO:0030212	hyaluronan metabolic process	45681	35/18903	0.0435298402427592	0.08711388950201	0.0431960268254161	IL1B	1	0.285714285714286
BP	GO:0043372	positive regulation of CD4-positive, alpha-beta T cell differentiation	45681	35/18903	0.0435298402427592	0.08711388950201	0.0431960268254161	SOCS1	1	0.285714285714286
BP	GO:0060218	hematopoietic stem cell differentiation	45681	35/18903	0.0435298402427592	0.08711388950201	0.0431960268254161	EIF2AK2	1	0.285714285714286
BP	GO:0071425	hematopoietic stem cell proliferation	45681	35/18903	0.0435298402427592	0.08711388950201	0.0431960268254161	EIF2AK2	1	0.285714285714286
BP	GO:1901099	negative regulation of signal transduction in absence of ligand	45681	35/18903	0.0435298402427592	0.08711388950201	0.0431960268254161	IL1B	1	0.285714285714286
BP	GO:2000352	negative regulation of endothelial cell apoptotic process	45681	35/18903	0.0435298402427592	0.08711388950201	0.0431960268254161	TNFAIP3	1	0.285714285714286
BP	GO:2001240	negative regulation of extrinsic apoptotic signaling pathway in absence of ligand	45681	35/18903	0.0435298402427592	0.08711388950201	0.0431960268254161	IL1B	1	0.285714285714286
BP	GO:0030522	intracellular receptor signaling pathway	45712	266/18903	0.0444322689136806	0.088230147152255	0.043749530929982	TNFAIP3/KLF2	2	0.075187969924812
BP	GO:0098656	anion transmembrane transport	45712	266/18903	0.0444322689136806	0.088230147152255	0.043749530929982	PER2/GJA1	2	0.075187969924812
BP	GO:0033280	response to vitamin D	45681	36/18903	0.0447464654194697	0.088230147152255	0.043749530929982	PTGS2	1	0.277777777777778
BP	GO:0033687	osteoblast proliferation	45681	36/18903	0.0447464654194697	0.088230147152255	0.043749530929982	EIF2AK2	1	0.277777777777778
BP	GO:0045589	regulation of regulatory T cell differentiation	45681	36/18903	0.0447464654194697	0.088230147152255	0.043749530929982	SOCS1	1	0.277777777777778
BP	GO:0050869	negative regulation of B cell activation	45681	36/18903	0.0447464654194697	0.088230147152255	0.043749530929982	TNFAIP3	1	0.277777777777778
BP	GO:0070306	lens fiber cell differentiation	45681	36/18903	0.0447464654194697	0.088230147152255	0.043749530929982	EPHA2	1	0.277777777777778
BP	GO:0071108	protein K48-linked deubiquitination	45681	36/18903	0.0447464654194697	0.088230147152255	0.043749530929982	TNFAIP3	1	0.277777777777778
BP	GO:0098810	neurotransmitter reuptake	45681	36/18903	0.0447464654194697	0.088230147152255	0.043749530929982	PER2	1	0.277777777777778
BP	GO:1903146	regulation of autophagy of mitochondrion	45681	36/18903	0.0447464654194697	0.088230147152255	0.043749530929982	HIF1A	1	0.277777777777778
BP	GO:1903580	positive regulation of ATP metabolic process	45681	36/18903	0.0447464654194697	0.088230147152255	0.043749530929982	HIF1A	1	0.277777777777778
BP	GO:1905332	positive regulation of morphogenesis of an epithelium	45681	36/18903	0.0447464654194697	0.088230147152255	0.043749530929982	GJA1	1	0.277777777777778
BP	GO:0070663	regulation of leukocyte proliferation	45712	269/18903	0.0453380801841614	0.0892871260489552	0.0442736412531091	TNFAIP3/IL1B	2	0.0743494423791821
BP	GO:0002068	glandular epithelial cell development	45681	37/18903	0.0459616074574162	0.0896362902719269	0.0444467767568524	HIF1A	1	0.27027027027027
BP	GO:0003161	cardiac conduction system development	45681	37/18903	0.0459616074574162	0.0896362902719269	0.0444467767568524	GJA1	1	0.27027027027027
BP	GO:0008207	C21-steroid hormone metabolic process	45681	37/18903	0.0459616074574162	0.0896362902719269	0.0444467767568524	EGR1	1	0.27027027027027
BP	GO:0060416	response to growth hormone	45681	37/18903	0.0459616074574162	0.0896362902719269	0.0444467767568524	SOCS2	1	0.27027027027027
BP	GO:0070229	negative regulation of lymphocyte apoptotic process	45681	37/18903	0.0459616074574162	0.0896362902719269	0.0444467767568524	HIF1A	1	0.27027027027027
BP	GO:0071276	cellular response to cadmium ion	45681	37/18903	0.0459616074574162	0.0896362902719269	0.0444467767568524	HMOX1	1	0.27027027027027
BP	GO:0086019	cell-cell signaling involved in cardiac conduction	45681	37/18903	0.0459616074574162	0.0896362902719269	0.0444467767568524	GJA1	1	0.27027027027027
BP	GO:1903725	regulation of phospholipid metabolic process	45681	37/18903	0.0459616074574162	0.0896362902719269	0.0444467767568524	IDH1	1	0.27027027027027
BP	GO:0090596	sensory organ morphogenesis	45712	272/18903	0.0462508286151257	0.0900910079812206	0.0446722516895058	EPHA2/HIF1A	2	0.0735294117647059
BP	GO:0007611	learning or memory	45712	273/18903	0.0465566091400612	0.09057684126886	0.044913155497676	PTGS2/HIF1A	2	0.0732600732600733
BP	GO:0061448	connective tissue development	45712	274/18903	0.0468631514370727	0.0906826026487873	0.0449655980120735	EGR1/HIF1A	2	0.072992700729927
BP	GO:1903039	positive regulation of leukocyte cell-cell adhesion	45712	275/18903	0.0471704532611055	0.0906826026487873	0.0449655980120735	IL1B/SOCS1	2	0.0727272727272727
BP	GO:0002369	T cell cytokine production	45681	38/18903	0.0471752680861146	0.0906826026487873	0.0449655980120735	IL1B	1	0.263157894736842
BP	GO:0002724	regulation of T cell cytokine production	45681	38/18903	0.0471752680861146	0.0906826026487873	0.0449655980120735	IL1B	1	0.263157894736842
BP	GO:0040001	establishment of mitotic spindle localization	45681	38/18903	0.0471752680861146	0.0906826026487873	0.0449655980120735	GJA1	1	0.263157894736842
BP	GO:0045746	negative regulation of Notch signaling pathway	45681	38/18903	0.0471752680861146	0.0906826026487873	0.0449655980120735	CHAC1	1	0.263157894736842
BP	GO:0045920	negative regulation of exocytosis	45681	38/18903	0.0471752680861146	0.0906826026487873	0.0449655980120735	HMOX1	1	0.263157894736842
BP	GO:0048821	erythrocyte development	45681	38/18903	0.0471752680861146	0.0906826026487873	0.0449655980120735	KLF2	1	0.263157894736842
BP	GO:0070536	protein K63-linked deubiquitination	45681	38/18903	0.0471752680861146	0.0906826026487873	0.0449655980120735	TNFAIP3	1	0.263157894736842
BP	GO:0072337	modified amino acid transport	45681	38/18903	0.0471752680861146	0.0906826026487873	0.0449655980120735	GJA1	1	0.263157894736842
BP	GO:0051348	negative regulation of transferase activity	45712	276/18903	0.0474785123711529	0.091156474767554	0.0452005707916276	TNFAIP3/IL1B	2	0.072463768115942
BP	GO:1903532	positive regulation of secretion by cell	45712	278/18903	0.0480968935054663	0.0921687063816594	0.0457024928640593	IL1B/HIF1A	2	0.0719424460431655
BP	GO:0030279	negative regulation of ossification	45681	39/18903	0.0483874490331558	0.0921687063816594	0.0457024928640593	HIF1A	1	0.256410256410256
BP	GO:0044060	regulation of endocrine process	45681	39/18903	0.0483874490331558	0.0921687063816594	0.0457024928640593	GJA1	1	0.256410256410256
BP	GO:0044273	sulfur compound catabolic process	45681	39/18903	0.0483874490331558	0.0921687063816594	0.0457024928640593	CHAC1	1	0.256410256410256
BP	GO:0045066	regulatory T cell differentiation	45681	39/18903	0.0483874490331558	0.0921687063816594	0.0457024928640593	SOCS1	1	0.256410256410256
BP	GO:0060251	regulation of glial cell proliferation	45681	39/18903	0.0483874490331558	0.0921687063816594	0.0457024928640593	IL1B	1	0.256410256410256
BP	GO:0051962	positive regulation of nervous system development	45712	279/18903	0.0484072110679033	0.0921687063816594	0.0457024928640593	IL1B/HIF1A	2	0.0716845878136201
BP	GO:0006882	cellular zinc ion homeostasis	45681	40/18903	0.0495981520242074	0.0937696827092956	0.0464963480895665	S100A8	1	0.25
BP	GO:0009187	cyclic nucleotide metabolic process	45681	40/18903	0.0495981520242074	0.0937696827092956	0.0464963480895665	EPHA2	1	0.25
BP	GO:0042307	positive regulation of protein import into nucleus	45681	40/18903	0.0495981520242074	0.0937696827092956	0.0464963480895665	PTGS2	1	0.25
BP	GO:0051294	establishment of spindle orientation	45681	40/18903	0.0495981520242074	0.0937696827092956	0.0464963480895665	GJA1	1	0.25
BP	GO:1901532	regulation of hematopoietic progenitor cell differentiation	45681	40/18903	0.0495981520242074	0.0937696827092956	0.0464963480895665	EIF2AK2	1	0.25
BP	GO:1902692	regulation of neuroblast proliferation	45681	40/18903	0.0495981520242074	0.0937696827092956	0.0464963480895665	HIF1A	1	0.25
CC	GO:0005942	phosphatidylinositol 3-kinase complex	45712	29/19869	0.000556520711791394	0.0383999291136062	0.031633808880774	SOCS1/SOCS2	2	0.689655172413793
CC	GO:0005901	caveola	45712	82/19869	0.00437799471490684	0.112528366969815	0.0927007142085436	PTGS2/HMOX1	2	0.24390243902439
CC	GO:0045121	membrane raft	45740	326/19869	0.00686112849597106	0.112528366969815	0.0927007142085436	PTGS2/HMOX1/GJA1	3	0.0920245398773006
CC	GO:0098857	membrane microdomain	45740	327/19869	0.00691919480719254	0.112528366969815	0.0927007142085436	PTGS2/HMOX1/GJA1	3	0.0917431192660551
CC	GO:0044853	plasma membrane raft	45712	113/19869	0.00815422949056633	0.112528366969815	0.0927007142085436	PTGS2/HMOX1	2	0.176991150442478
CC	GO:0070160	tight junction	45712	132/19869	0.0109869944805	0.12635043652575	0.104087316131053	EPHA2/GJA1	2	0.151515151515152
CC	GO:0044666	MLL3/4 complex	45681	14/19869	0.0167840797097292	0.165443071424473	0.136291775086523	KDM6B	1	0.714285714285714
CC	GO:0005922	connexin complex	45681	21/19869	0.0250745491695304	0.180947665948109	0.149064438767321	GJA1	1	0.476190476190476
CC	GO:0031258	lamellipodium membrane	45681	22/19869	0.0262534191221667	0.180947665948109	0.149064438767321	EPHA2	1	0.454545454545455
CC	GO:0031968	organelle outer membrane	45712	235/19869	0.0324058727749892	0.180947665948109	0.149064438767321	PTGS2/HMOX1	2	0.0851063829787234
CC	GO:0019867	outer membrane	45712	237/19869	0.0329130058406281	0.180947665948109	0.149064438767321	PTGS2/HMOX1	2	0.0843881856540084
CC	GO:0005640	nuclear outer membrane	45681	30/19869	0.0356353242993072	0.180947665948109	0.149064438767321	PTGS2	1	0.333333333333333
CC	GO:0090575	RNA polymerase II transcription regulator complex	45712	249/19869	0.0360216036402224	0.180947665948109	0.149064438767321	ATF3/HIF1A	2	0.0803212851405622
CC	GO:0005921	gap junction	45681	32/19869	0.0379672296682593	0.180947665948109	0.149064438767321	GJA1	1	0.3125
CC	GO:0061695	transferase complex, transferring phosphorus-containing groups	45712	295/19869	0.0489282372411139	0.180947665948109	0.149064438767321	SOCS1/SOCS2	2	0.0677966101694915
MF	GO:0005159	insulin-like growth factor receptor binding	45712	16/18432	0.000192823653824413	0.0125180923781742	0.00923347574571436	SOCS1/SOCS2	2	1.25
MF	GO:0046935	1-phosphatidylinositol-3-kinase regulator activity	45712	16/18432	0.000192823653824413	0.0125180923781742	0.00923347574571436	SOCS1/SOCS2	2	1.25
MF	GO:0035014	phosphatidylinositol 3-kinase regulator activity	45712	19/18432	0.000274118811200895	0.0125180923781742	0.00923347574571436	SOCS1/SOCS2	2	1.05263157894737
MF	GO:0016705	oxidoreductase activity, acting on paired donors, with incorporation or reduction of molecular oxygen	45740	179/18432	0.00156870818543289	0.0537282553510763	0.0396305225793571	KDM6B/PTGS2/HMOX1	3	0.167597765363128
MF	GO:0008013	beta-catenin binding	45712	87/18432	0.00568185816829678	0.134943034843442	0.0995353925852513	KDM6B/GJA1	2	0.229885057471264
MF	GO:0051213	dioxygenase activity	45712	93/18432	0.00646665805224758	0.134943034843442	0.0995353925852513	KDM6B/PTGS2	2	0.21505376344086
MF	GO:0001221	transcription coregulator binding	45712	109/18432	0.00878537496587347	0.134943034843442	0.0995353925852513	PER2/HIF1A	2	0.18348623853211
MF	GO:0005131	growth hormone receptor binding	45681	10/18432	0.0129479466254578	0.134943034843442	0.0995353925852513	SOCS2	1	1
MF	GO:0050786	RAGE receptor binding	45681	10/18432	0.0129479466254578	0.134943034843442	0.0995353925852513	S100A8	1	1
MF	GO:0004713	protein tyrosine kinase activity	45712	138/18432	0.0137897602680928	0.134943034843442	0.0995353925852513	EPHA2/EIF2AK2	2	0.144927536231884
MF	GO:0020037	heme binding	45712	139/18432	0.0139800288958977	0.134943034843442	0.0995353925852513	PTGS2/HMOX1	2	0.143884892086331
MF	GO:0035673	oligopeptide transmembrane transporter activity	45681	11/18432	0.0142338683104531	0.134943034843442	0.0995353925852513	GJA1	1	0.909090909090909
MF	GO:0035325	Toll-like receptor binding	45681	12/18432	0.015518184425786	0.134943034843442	0.0995353925852513	S100A8	1	0.833333333333333
MF	GO:0046906	tetrapyrrole binding	45712	149/18432	0.0159453688233879	0.134943034843442	0.0995353925852513	PTGS2/HMOX1	2	0.134228187919463
MF	GO:0016840	carbon-nitrogen lyase activity	45681	13/18432	0.0168008968890752	0.134943034843442	0.0995353925852513	CHAC1	1	0.769230769230769
MF	GO:0061578	Lys63-specific deubiquitinase activity	45681	13/18432	0.0168008968890752	0.134943034843442	0.0995353925852513	TNFAIP3	1	0.769230769230769
MF	GO:0015562	efflux transmembrane transporter activity	45681	14/18432	0.0180820076157517	0.134943034843442	0.0995353925852513	GJA1	1	0.714285714285714
MF	GO:0036041	long-chain fatty acid binding	45681	15/18432	0.0193615185190652	0.134943034843442	0.0995353925852513	S100A8	1	0.666666666666667
MF	GO:1904680	peptide transmembrane transporter activity	45681	15/18432	0.0193615185190652	0.134943034843442	0.0995353925852513	GJA1	1	0.666666666666667
MF	GO:0005005	transmembrane-ephrin receptor activity	45681	17/18432	0.0219157484976874	0.134943034843442	0.0995353925852513	EPHA2	1	0.588235294117647
MF	GO:0005149	interleukin-1 receptor binding	45681	17/18432	0.0219157484976874	0.134943034843442	0.0995353925852513	IL1B	1	0.588235294117647
MF	GO:0001228	DNA-binding transcription activator activity, RNA polymerase II-specific	45740	468/18432	0.0221573695284446	0.134943034843442	0.0995353925852513	ATF3/EGR1/HIF1A	3	0.0641025641025641
MF	GO:0001216	DNA-binding transcription activator activity	45740	472/18432	0.0226546700832056	0.134943034843442	0.0995353925852513	ATF3/EGR1/HIF1A	3	0.0635593220338983
MF	GO:0005003	ephrin receptor activity	45681	19/18432	0.024463602087339	0.13964639524856	0.103004640367743	EPHA2	1	0.526315789473684
MF	GO:0005243	gap junction channel activity	45681	21/18432	0.0270050945156238	0.146448691920874	0.108022085473714	GJA1	1	0.476190476190476
MF	GO:0035035	histone acetyltransferase binding	45681	23/18432	0.0295402409754313	0.146448691920874	0.108022085473714	EGR1	1	0.434782608695652
MF	GO:0016702	oxidoreductase activity, acting on single donors with incorporation of molecular oxygen, incorporation of two atoms of oxygen	45681	24/18432	0.0308054392054594	0.146448691920874	0.108022085473714	PTGS2	1	0.416666666666667
MF	GO:0070530	K63-linked polyubiquitin modification-dependent protein binding	45681	24/18432	0.0308054392054594	0.146448691920874	0.108022085473714	TNFAIP3	1	0.416666666666667
MF	GO:0005112	Notch binding	45681	25/18432	0.0320690566250089	0.146448691920874	0.108022085473714	CHAC1	1	0.4
MF	GO:0016701	oxidoreductase activity, acting on single donors with incorporation of molecular oxygen	45681	25/18432	0.0320690566250089	0.146448691920874	0.108022085473714	PTGS2	1	0.4
MF	GO:0072349	modified amino acid transmembrane transporter activity	45681	26/18432	0.0333310951234608	0.147301936513359	0.108651447601095	GJA1	1	0.384615384615385
MF	GO:0004709	MAP kinase kinase kinase activity	45681	27/18432	0.0345915565880399	0.147348094205285	0.108685493996983	MAP3K14	1	0.37037037037037
MF	GO:0016417	S-acyltransferase activity	45681	30/18432	0.0383634976185037	0.147348094205285	0.108685493996983	DLAT	1	0.333333333333333
MF	GO:0032452	histone demethylase activity	45681	30/18432	0.0383634976185037	0.147348094205285	0.108685493996983	KDM6B	1	0.333333333333333
MF	GO:0140457	protein demethylase activity	45681	30/18432	0.0383634976185037	0.147348094205285	0.108685493996983	KDM6B	1	0.333333333333333
MF	GO:0022829	wide pore channel activity	45681	31/18432	0.0396176697768099	0.147348094205285	0.108685493996983	GJA1	1	0.32258064516129
MF	GO:0019207	kinase regulator activity	45712	246/18432	0.0403790227209685	0.147348094205285	0.108685493996983	SOCS1/SOCS2	2	0.0813008130081301
MF	GO:0051427	hormone receptor binding	45681	32/18432	0.0408702743051156	0.147348094205285	0.108685493996983	SOCS2	1	0.3125
MF	GO:0042887	amide transmembrane transporter activity	45681	36/18432	0.0458650535730617	0.158281394189696	0.116750010312799	GJA1	1	0.277777777777778
MF	GO:0005126	cytokine receptor binding	45712	273/18432	0.0487081932706034	0.158281394189696	0.116750010312799	IL1B/SOCS2	2	0.0732600732600733
MF	GO:0016620	oxidoreductase activity, acting on the aldehyde or oxo group of donors, NAD or NADP as acceptor	45681	39/18432	0.0495947695385583	0.158281394189696	0.116750010312799	DLAT	1	0.256410256410256
