# Supplementary material for: Identification of key genes related to metabolic cell death in hepatic ischemia-reperfusion injury from transcriptome data and mechanism research using single-cell data
Source: Front Immunol. 2026 Jan 2;16:1695979. doi: 10.3389/fimmu.2025.1695979 (PMC12808398; doi:10.3389/fimmu.2025.1695979)
Supplement: Supplementary file 5 [file Table5.xlsx]

## Sheet: KEGG
	ID	Description	GeneRatio	BgRatio	pvalue	p.adjust	qvalue	geneID	Count	richFactor
1	hsa04657	IL-17 signaling pathway	45768	95/8878	6.40509746444651e-05	0.00544568383947323	0.00423691648837734	TNFAIP3/IL1B/PTGS2/S100A8	4	0.421052631578947
2	hsa04064	NF-kappa B signaling pathway	45768	105/8878	9.4707545034317e-05	0.00544568383947323	0.00423691648837734	TNFAIP3/IL1B/PTGS2/MAP3K14	4	0.380952380952381
3	hsa04668	TNF signaling pathway	45768	119/8878	0.000153972749645189	0.00590228873639891	0.00459216972626002	TNFAIP3/IL1B/PTGS2/MAP3K14	4	0.336134453781513
4	hsa05230	Central carbon metabolism in cancer	45737	71/8878	0.000587924693675194	0.0169028349431618	0.0131509470953662	IDH1/HIF1A/GLS2	3	0.422535211267606
5	hsa04625	C-type lectin receptor signaling pathway	45737	105/8878	0.00183115443153823	0.0421165519253794	0.0327680266696316	IL1B/PTGS2/MAP3K14	3	0.285714285714286
6	hsa00020	Citrate cycle (TCA cycle)	45709	30/8878	0.00222747889964286	0.0426933455764882	0.0332167906087094	IDH1/DLAT	2	0.666666666666667
7	hsa01210	2-Oxocarboxylic acid metabolism	45709	33/8878	0.00269217197887693	0.0442285396529781	0.0344112207826374	IDH1/DLAT	2	0.606060606060606
8	hsa05162	Measles	45737	139/8878	0.00406295737958056	0.0505976627496884	0.0393666025970115	TNFAIP3/IL1B/EIF2AK2	3	0.215827338129496
9	hsa05418	Fluid shear stress and atherosclerosis	45737	141/8878	0.00422931846429474	0.0505976627496884	0.0393666025970115	IL1B/KLF2/HMOX1	3	0.212765957446809
10	hsa04380	Osteoclast differentiation	45737	143/8878	0.00439979676084247	0.0505976627496884	0.0393666025970115	IL1B/SOCS1/MAP3K14	3	0.20979020979021
11	hsa04930	Type II diabetes mellitus	45709	47/8878	0.00540309946884623	0.0523292996383777	0.0407138715721932	SOCS1/SOCS2	2	0.425531914893617
12	hsa05206	MicroRNAs in cancer	45768	312/8878	0.00557632653855487	0.0523292996383777	0.0407138715721932	SOCS1/PTGS2/HMOX1/GLS2	4	0.128205128205128
13	hsa04217	Necroptosis	45737	159/8878	0.00591548604607748	0.0523292996383777	0.0407138715721932	TNFAIP3/IL1B/EIF2AK2	3	0.188679245283019
14	hsa00480	Glutathione metabolism	45709	59/8878	0.00840738993371494	0.0690607030269441	0.0537314394259977	CHAC1/IDH1	2	0.338983050847458
15	hsa05167	Kaposi sarcoma-associated herpesvirus infection	45737	196/8878	0.0105133385587278	0.0806022622835798	0.0627111422801307	PTGS2/HIF1A/EIF2AK2	3	0.153061224489796
16	hsa05169	Epstein-Barr virus infection	45737	204/8878	0.0117180536144537	0.081206233663216	0.0631810513626852	TNFAIP3/MAP3K14/EIF2AK2	3	0.147058823529412
17	hsa04917	Prolactin signaling pathway	45709	71/8878	0.0120043997589102	0.081206233663216	0.0631810513626852	SOCS1/SOCS2	2	0.28169014084507
18	hsa00470	D-Amino acid metabolism	45678	6/8878	0.0141126743949497	0.0890683927652851	0.0692980630210456	GLS2	1	1.66666666666667
19	hsa05140	Leishmaniasis	45709	79/8878	0.0147156475003514	0.0890683927652851	0.0692980630210456	IL1B/PTGS2	2	0.253164556962025
20	hsa05208	Chemical carcinogenesis - reactive oxygen species	45737	227/8878	0.0156152336514144	0.0897875934956326	0.0698576242300117	MAP3K14/HMOX1/HIF1A	3	0.13215859030837
21	hsa04933	AGE-RAGE signaling pathway in diabetic complications	45709	101/8878	0.0233804362937575	0.128035722561053	0.0996158939834278	IL1B/EGR1	2	0.198019801980198
22	hsa04659	Th17 cell differentiation	45709	109/8878	0.026944526667386	0.137023772759536	0.106608884984536	IL1B/HIF1A	2	0.18348623853211
23	hsa04066	HIF-1 signaling pathway	45709	110/8878	0.0274047545519072	0.137023772759536	0.106608884984536	HMOX1/HIF1A	2	0.181818181818182
24	hsa01200	Carbon metabolism	45709	116/8878	0.030233088507995	0.144866882434143	0.112711075578051	IDH1/DLAT	2	0.172413793103448
25	hsa04010	MAPK signaling pathway	45737	300/8878	0.0323766625793421	0.146729930772709	0.114160586871215	IL1B/EPHA2/MAP3K14	3	0.1
26	hsa04935	Growth hormone synthesis, secretion and action	45709	122/8878	0.0331737234790473	0.146729930772709	0.114160586871215	SOCS1/SOCS2	2	0.163934426229508
27	hsa04910	Insulin signaling pathway	45709	138/8878	0.0415387396855052	0.175110867416673	0.13624186480931	SOCS1/SOCS2	2	0.144927536231884
28	hsa04371	Apelin signaling pathway	45709	140/8878	0.0426356894579724	0.175110867416673	0.13624186480931	KLF2/EGR1	2	0.142857142857143
29	hsa04936	Alcoholic liver disease	45709	144/8878	0.0448624908405117	0.177515088697271	0.138112425988723	IL1B/MAP3K14	2	0.138888888888889
30	hsa00785	Lipoic acid metabolism	45678	20/8878	0.0463082840079837	0.177515088697271	0.138112425988723	DLAT	1	0.5
