# Supplementary material for: Identification of key genes related to metabolic cell death in hepatic ischemia-reperfusion injury from transcriptome data and mechanism research using single-cell data
Source: Front Immunol. 2026 Jan 2;16:1695979. doi: 10.3389/fimmu.2025.1695979 (PMC12808398; doi:10.3389/fimmu.2025.1695979)
Supplement: Supplementary file 6 [file Table6.xlsx]

## Sheet: ATF3
ID	Description	setSize	enrichmentScore	NES	pvalue	p.adjust	qvalue	rank	leading_edge	core_enrichment
KEGG_SPLICEOSOME	KEGG_SPLICEOSOME	115	0.642970088352455	2.71073863417279	1e-10	9.2e-09	6.57894736842105e-09	5645	tags=77%	list=28%	signal=55%	HSPA6/SRSF7/BCAS2/RBM8A/HNRNPA1/U2AF1/PRPF38A/EIF4A3/SNRPD1/SRSF3/PRPF4/MAGOHB/ALYREF/RBM17/HSPA2/SNRPB/PCBP1/SMNDC1/SF3A1/PRPF40A/LSM8/PRPF18/SNRPB2/HNRNPU/PHF5A/U2SURP/TCERG1/SRSF4/SNRNP27/DDX5/EFTUD2/SF3B1/BUD31/SNRNP40/SRSF8/SF3B3/ISY1/AQR/THOC1/DDX42/CCDC12/HNRNPC/TRA2B/DDX23/PPIL1/PLRG1/RBM22/DHX8/DHX16/SNU13/PUF60/HNRNPM/LSM2/DDX46/SNRPA1/WBP11/NCBP1/SART1/RBM25/SNRPD3/SRSF6/SF3B5/SNW1/LSM…
KEGG_LEISHMANIA_INFECTION	KEGG_LEISHMANIA_INFECTION	66	0.662206922368521	2.52539931430537	1e-10	9.2e-09	6.57894736842105e-09	2910	tags=50%	list=14%	signal=43%	JUN/FOS/IL1B/PTGS2/NFKBIA/IL10/NCF2/FCGR3B/IFNGR1/NFKB1/IFNGR2/ITGAM/TLR4/TGFB3/FCGR2A/NFKBIB/TLR2/NOS2/FCGR2C/ITGA4/FCGR1A/TNF/JAK2/MAP3K7/ITGB2/PRKCB/TRAF6/IFNG/TGFB2/CYBA/ITGB1/MAPK14/CR1
KEGG_NOD_LIKE_RECEPTOR_SIGNALING_PATHWAY	KEGG_NOD_LIKE_RECEPTOR_SIGNALING_PATHWAY	61	0.655256881145187	2.47391943564611	7.48856836051511e-10	3.56246959380681e-08	2.54753260426689e-08	3681	tags=52%	list=18%	signal=43%	BIRC3/TNFAIP3/CCL2/IL1B/RIPK2/CXCL1/CXCL8/NFKBIA/IL6/CXCL2/NFKB1/NLRP3/HSP90AA1/CCL8/NFKBIB/HSP90AB1/CASP5/TNF/CCL7/MAPK8/CASP1/MAP3K7/BIRC2/TRAF6/CHUK/NOD2/MAPK14/CARD18/ERBIN/NLRC4/SUGT1/TRIP6
KEGG_OLFACTORY_TRANSDUCTION	KEGG_OLFACTORY_TRANSDUCTION	110	-0.480915	-2.36484	7.74449911697133e-10	3.56246959380681e-08	2.54753260426689e-08	5609	tags=56%	list=28%	signal=41%	OR1F1/PRKG1/OR6A2/OR10C1/OR51I1/OR2S2/OR2C3/OR51M1/OR6B1/PRKX/OR8D1/OR1E1/OR1G1/CAMK2A/OR2B6/OR7E24/OR51B5/OR2F1/OR51E2/ARRB2/OR52A1/OR10A5/OR8B8/OR2H2/CALM1/OR1Q1/PRKACG/CAMK2B/OR10H3/OR10H1/OR5P2/OR12D3/OR5K1/OR2F2/OR5V1/CALML3/OR5I1/OR1A1/PRKACA/OR2B3/OR1I1/PDE1C/CLCA4/OR51B2/OR5L2/PRKG2/OR8G1/OR10A3/OR2H1/OR2J3/OR51B4/OR51E1/OR4D2/OR7A5/OR51I2/OR7D2/OR2B2/OR1D2/OR8D2/OR51B6/OR7A10/OR2W1
KEGG_MAPK_SIGNALING_PATHWAY	KEGG_MAPK_SIGNALING_PATHWAY	256	0.441897666486175	2.03275087833554	1.36876963299407e-09	5.03707224941817e-08	3.60202534998439e-08	3785	tags=32%	list=19%	signal=26%	JUN/MYC/GADD45B/DUSP5/FOS/IL1B/HSPA6/JUND/NR4A1/DUSP2/DUSP10/DUSP6/RASGRP4/TNFRSF1A/DDIT3/PDGFA/SRF/MAP3K8/GADD45A/GADD45G/NTF3/MAP3K14/NFKB1/RELB/DUSP1/IL1R2/FGF21/DUSP14/TGFB3/HSPA2/CACNB2/HSPB1/RAP1B/CACNA1C/NFKB2/MAPKAPK2/MAP3K13/TNF/KRAS/FGF5/DUSP16/CRK/PPP3CC/MAPK8/MAPKAPK5/DUSP4/IL1R1/FGFR1/MAP3K7/PRKCB/RAC2/RPS6KA5/CD14/CACNA1B/CASP3/TRAF6/MEF2C/TGFBR2/CACNA1E/TGFB2/RASA2/CHUK/MAPK14/FGF1…
KEGG_CYTOKINE_CYTOKINE_RECEPTOR_INTERACTION	KEGG_CYTOKINE_CYTOKINE_RECEPTOR_INTERACTION	250	0.426477834429763	1.95342706923993	1.44062069050313e-08	4.41790345087626e-07	3.15925590022616e-07	2495	tags=24%	list=12%	signal=21%	CCL4/CCL2/IL1B/CXCL1/CCL20/CXCL8/CXCL3/TNFRSF12A/IL15RA/CXCR4/IL10/PLEKHO2/TNFRSF10B/TNFRSF10D/IL6/TNFRSF1A/CXCL2/PDGFA/TNFRSF1B/BMP2/IFNGR1/IL4R/IL18RAP/CSF2RB/IFNGR2/CCL8/CCL18/TNFRSF11B/INHBB/IL1R2/CXCR2/TGFB3/CCR1/TNFRSF10A/CXCR1/OSMR/TSLP/HGF/CCR2/TNFRSF21/CSF3R/VEGFA/TNFRSF10C/TNF/ACVR1B/TNFSF13B/LIF/CCL7/IL1R1/TNFRSF25/IL6ST/IL17RA/IL18R1/ACVR1/IFNG/TGFBR2/CXCL11/TGFB2/IFNLR1/CXCL16
KEGG_CELL_CYCLE	KEGG_CELL_CYCLE	122	0.472752482691191	2.00948502580154	1.44532945262583e-06	3.79915170404503e-05	2.71678468538689e-05	5629	tags=51%	list=28%	signal=37%	MYC/GADD45B/CDKN1A/WEE1/CCNH/GADD45A/GADD45G/YWHAH/TGFB3/E2F3/ANAPC10/YWHAG/BUB3/YWHAZ/CCNB1/CDC16/CDK7/SMAD2/ORC4/CCND3/CCNB3/PLK1/DBF4/MCM4/MAD2L2/TGFB2/E2F5/MDM2/RBL1/CCND2/TP53/RB1/CUL1/MCM6/CDC25B/TFDP1/CDC7/ORC5/CDKN2A/PRKDC/CDKN2D/CCND1/HDAC2/CDC27/TFDP2/ATR/SMAD4/GSK3B/FZR1/CDC6/PCNA/PTTG2/SFN/MCM7/YWHAQ/BUB1B/CREBBP/STAG2/SKP1/ORC3/SMC3/SMC1A
KEGG_TOLL_LIKE_RECEPTOR_SIGNALING_PATHWAY	KEGG_TOLL_LIKE_RECEPTOR_SIGNALING_PATHWAY	97	0.487930461099622	2.00177605718346	4.85839564455449e-06	0.000111743099824753	7.99078231012251e-05	2879	tags=31%	list=14%	signal=27%	JUN/CCL4/FOS/IL1B/CXCL8/NFKBIA/IL6/MAP3K8/NFKB1/TLR4/PIK3R5/TLR2/CD86/TICAM1/TLR8/TBK1/TNF/TLR9/IRF7/MAPK8/MAP3K7/CD14/TRAF6/CXCL11/FADD/CHUK/RIPK1/SPP1/MAPK14/MAP2K4
KEGG_UBIQUITIN_MEDIATED_PROTEOLYSIS	KEGG_UBIQUITIN_MEDIATED_PROTEOLYSIS	129	0.447029678979915	1.9195387432494	9.14098025130324e-06	0.000186882262915533	0.000133640062153556	5508	tags=50%	list=27%	signal=37%	SOCS3/BIRC3/SOCS1/NEDD4L/UBE2B/SIAH1/ELOC/UBE2D3/UBE2S/UBE2N/ANAPC10/ITCH/UBE2I/SMURF2/UBE2D1/UBE2J1/PIAS2/CBLB/UBE2D2/CDC16/MID1/UBE2W/VHL/UBE2O/UBA2/BIRC2/TRAF6/FBXO4/UBA6/UBE2QL1/KLHL9/FBXW8/PIAS4/MGRN1/MDM2/UBE2L6/BRCA1/RCHY1/UBE2F/HUWE1/UBE4A/CUL1/UBE2E2/UBR5/UBE2R2/UBE2L3/MAP3K1/UBE2Q1/CDC27/UBE2A/UBE2G2/DDB2/FZR1/TRIP12/SAE1/UBE2G1/UBE3C/PPIL2/CUL4B/TRIM37/PIAS1/UBE3A/COP1/CUL4A/SKP1
KEGG_APOPTOSIS	KEGG_APOPTOSIS	87	0.494871077087674	1.99063102020408	1.01606347189244e-05	0.000186955678828209	0.00013369256209111	2946	tags=33%	list=15%	signal=29%	BIRC3/IL1B/NFKBIA/TNFRSF10B/TNFRSF10D/TNFRSF1A/MAP3K14/NFKB1/CSF2RB/PIK3R5/IRAK2/CYCS/TNFRSF10A/CFLAR/CASP7/TNFRSF10C/TNF/PPP3CC/CASP9/IL1R1/CASP3/BIRC2/IRAK3/FADD/CHUK/RIPK1/PPP3CA/BAX/CAPN2
KEGG_PATHWAYS_IN_CANCER	KEGG_PATHWAYS_IN_CANCER	320	0.360419049595028	1.68586129756346	1.54109494813584e-05	0.000257783154960904	0.000184341500973187	3507	tags=27%	list=17%	signal=23%	JUN/MYC/BIRC3/CDKN1A/FOS/PTGS2/RALGDS/CXCL8/NFKBIA/TRAF4/IL6/RASSF1/PDGFA/BMP2/NFKB1/HSP90AA1/HIF1A/FOXO1/ELOC/MMP9/FGF21/TGFB3/PIK3R5/NOS2/E2F3/EPAS1/RASSF5/CYCS/HGF/HSP90AB1/CSF3R/PPARD/NFKB2/MSH6/VEGFA/KRAS/PIAS2/CBLB/FGF5/CRK/MAPK8/CTNNA2/CASP9/EGLN1/VHL/FGFR1/MSH3/SMAD2/RHOA/PRKCB/RAC2/CASP3/BIRC2/TPM3/TRAF6/STAT3/RALB/FZD6/TFG/FZD5/TGFBR2/AXIN1/MITF/TGFB2/FADD/CHUK/RARB/TRAF5/ITGB1/TCF7L2/P…
KEGG_T_CELL_RECEPTOR_SIGNALING_PATHWAY	KEGG_T_CELL_RECEPTOR_SIGNALING_PATHWAY	108	0.445817031286694	1.86228311750521	7.54237932431666e-05	0.00115649816306189	0.000827015276789107	2840	tags=24%	list=14%	signal=21%	JUN/FOS/NFKBIA/IL10/MAP3K8/MAP3K14/NFKB1/NFKBIE/MALT1/PIK3R5/NFKBIB/NCK1/LCP2/PTPRC/BCL10/TNF/ITK/KRAS/CBLB/PPP3CC/MAP3K7/RHOA/IFNG/CHUK/MAPK14/PPP3CA
KEGG_COLORECTAL_CANCER	KEGG_COLORECTAL_CANCER	62	0.517729162860814	1.96072651290297	9.491109018875e-05	0.00124202302384463	0.000888174359156631	2855	tags=34%	list=14%	signal=29%	JUN/MYC/FOS/RALGDS/TGFB3/PIK3R5/CYCS/MSH6/KRAS/MAPK8/CASP9/MSH3/SMAD2/RHOA/RAC2/CASP3/TGFBR2/AXIN1/TGFB2/TCF7L2/BAX
KEGG_PATHOGENIC_ESCHERICHIA_COLI_INFECTION	KEGG_PATHOGENIC_ESCHERICHIA_COLI_INFECTION	51	0.532942422998483	1.95762589996515	9.94417204012765e-05	0.00124202302384463	0.000888174359156631	5548	tags=59%	list=27%	signal=43%	KRT18/TUBB6/TLR4/NCK1/ARPC5L/TUBA1A/YWHAZ/NCL/ARPC3/EZR/ACTB/RHOA/CD14/CLDN1/ITGB1/HCLS1/TUBB2A/CDC42/OCLN/ARPC4/ARPC5/ROCK1/ARPC2/ROCK2/LY96/ARPC1B/WASL/YWHAQ/TUBB3/NCK2
KEGG_CHEMOKINE_SIGNALING_PATHWAY	KEGG_CHEMOKINE_SIGNALING_PATHWAY	179	0.391904561446903	1.74524633629235	0.000101251876943856	0.00124202302384463	0.000888174359156631	3496	tags=28%	list=17%	signal=23%	CCL4/CCL2/CXCL1/CCL20/CXCL8/NFKBIA/CXCL3/CXCR4/CXCL2/FGR/NFKB1/CCL8/CCL18/LYN/CXCR2/PIK3R5/NFKBIB/CCR1/HCK/CXCR1/CCR2/RAP1B/ITK/KRAS/PRKCD/CCL7/CRK/JAK2/GRK5/RHOA/PRKCB/RAC2/STAT3/PARD3/GNG5/CXCL11/ADCY7/CXCL16/CHUK/PREX1/CCL23/CXCL6/SHC1/GNB3/PF4/STAT1/PLCB3/CDC42/FOXO3/PLCB1
KEGG_P53_SIGNALING_PATHWAY	KEGG_P53_SIGNALING_PATHWAY	67	0.497430851432159	1.9000656564298	0.000111160092063419	0.00127834105872932	0.000914145493942588	3506	tags=37%	list=17%	signal=31%	GADD45B/CDKN1A/THBS1/SERPINE1/TNFRSF10B/GADD45A/GADD45G/SIAH1/PMAIP1/PPM1D/CYCS/TP73/CCNB1/CASP9/CASP3/CCND3/CCNB3/PERP/BAX/MDM2/ADGRB1/RCHY1/CCND2/FAS/TP53
KEGG_EPITHELIAL_CELL_SIGNALING_IN_HELICOBACTER_PYLORI_INFECTION	KEGG_EPITHELIAL_CELL_SIGNALING_IN_HELICOBACTER_PYLORI_INFECTION	68	0.492018651600441	1.89300314493083	0.000159405740238052	0.00172533271787069	0.00123379055911805	2879	tags=34%	list=14%	signal=29%	JUN/HBEGF/CXCL1/CXCL8/NFKBIA/MAP3K14/NFKB1/LYN/CXCR2/F11R/ATP6V1G1/CXCR1/ATP6V1C1/MAPK8/ATP6V0B/CASP3/ADAM17/ATP6V1E1/CHUK/MAPK14/JAM3/ATP6V0A2/MAP2K4
KEGG_B_CELL_RECEPTOR_SIGNALING_PATHWAY	KEGG_B_CELL_RECEPTOR_SIGNALING_PATHWAY	75	0.458331622357571	1.78929569130249	0.000284088481914253	0.00290401559290125	0.00207667018943167	2906	tags=27%	list=14%	signal=23%	JUN/FOS/NFKBIA/NFKB1/NFKBIE/MALT1/LYN/PIK3R5/NFKBIB/BLNK/BCL10/KRAS/PPP3CC/PRKCB/RAC2/SYK/CD72/CHUK/PPP3CA/IFITM1
KEGG_NEUROTROPHIN_SIGNALING_PATHWAY	KEGG_NEUROTROPHIN_SIGNALING_PATHWAY	124	0.414348194955613	1.75698902048503	0.000372898605996029	0.00361122860543523	0.00258240031853206	3506	tags=28%	list=17%	signal=23%	JUN/RIPK2/NFKBIA/NTF3/NFKB1/NFKBIE/IRS2/SH2B3/YWHAH/PIK3R5/NFKBIB/IRAK2/YWHAG/RAP1B/YWHAZ/TP73/MAPKAPK2/KRAS/PRKCD/CRK/MAPK8/RHOA/RPS6KA5/TRAF6/ZNF274/IRAK3/CALML5/MAPK14/BAX/MAP3K5/SHC1/CDC42/FOXO3/CALML6/TP53
KEGG_RETINOL_METABOLISM	KEGG_RETINOL_METABOLISM	46	-0.465468	-1.88877	0.000471639458732126	0.00433908302033556	0.00310289117586925	6476	tags=59%	list=32%	signal=40%	ALDH1A1/ADH1C/CYP2A13/CYP2B6/RDH8/CYP2A7/UGT2B28/CYP1A1/CYP2A6/ADH4/UGT2B15/DGAT1/CYP1A2/CYP2C8/DHRS3/UGT2B4/CYP4A11/ADH1A/RETSAT/ADH7/ADH1B/RPE65/DGAT2/ADH6/CYP26B1/RDH16/BCO1
KEGG_TYPE_II_DIABETES_MELLITUS	KEGG_TYPE_II_DIABETES_MELLITUS	46	0.521121560776569	1.87518039977298	0.000538416049303126	0.00471755014627501	0.0033735341435033	2396	tags=33%	list=12%	signal=29%	SOCS3/SOCS1/SOCS2/IRS2/PIK3R5/HK3/CACNA1C/HK1/TNF/PRKCE/PRKCD/MAPK8/CACNA1B/HK2/CACNA1E
KEGG_JAK_STAT_SIGNALING_PATHWAY	KEGG_JAK_STAT_SIGNALING_PATHWAY	152	0.38319456736065	1.66733485504124	0.000606384940215992	0.00507158313635193	0.00362670418789469	3679	tags=26%	list=18%	signal=21%	SOCS3/MYC/PIM1/SOCS1/IL15RA/SPRY2/IL10/SOCS2/IL6/SPRY4/IFNGR1/IL4R/CSF2RB/IFNGR2/PIK3R5/STAM2/OSMR/TSLP/CISH/CSF3R/LIF/PIAS2/CBLB/JAK2/IL6ST/STAT3/CCND3/IFNG/IFNLR1/PIAS4/IL7R/STAM/CCND2/STAT1/SOCS5/IL22RA1/CLCF1/CSH1/SOCS4
KEGG_LEUKOCYTE_TRANSENDOTHELIAL_MIGRATION	KEGG_LEUKOCYTE_TRANSENDOTHELIAL_MIGRATION	112	0.409371372199506	1.72160952931249	0.000654036459528361	0.00523229167622689	0.0037416273428396	3485	tags=29%	list=17%	signal=25%	ICAM1/CXCR4/NCF2/VCL/ITGAM/MYL12A/MMP9/PIK3R5/F11R/RASSF5/ITGA4/RAP1B/VASP/ITK/EZR/MYL12B/ACTB/CTNNA2/RHOA/ITGB2/PRKCB/RAC2/CLDN1/ACTN1/CYBA/ITGB1/MAPK14/JAM3/CYBB/MSN/CDC42/PECAM1/OCLN
KEGG_ADIPOCYTOKINE_SIGNALING_PATHWAY	KEGG_ADIPOCYTOKINE_SIGNALING_PATHWAY	66	0.462962191844199	1.76555750527478	0.000800903635722495	0.0061402612072058	0.00439091905549614	2146	tags=26%	list=11%	signal=23%	SOCS3/NFKBIA/TNFRSF1A/TNFRSF1B/PCK1/NFKB1/NFKBIE/PPARGC1A/IRS2/NFKBIB/ACSL4/PRKAA1/TNF/MAPK8/JAK2/ACSL3/STAT3
KEGG_PROTEIN_EXPORT	KEGG_PROTEIN_EXPORT	23	0.614126382632365	1.88975136383256	0.00118366491094158	0.00871177374453	0.00622981532074514	7077	tags=83%	list=35%	signal=54%	HSPA5/SRP54/SRP19/SRP68/SEC61B/SRP72/SEC61A2/SRPRA/SEC11C/SEC62/SRP9/SEC63/SPCS3/SPCS1/SEC61G/IMMP2L/SPCS2/SRPRB/SRP14
KEGG_RNA_DEGRADATION	KEGG_RNA_DEGRADATION	56	0.467416819623819	1.74532371592079	0.00161567340892428	0.0112173401907274	0.00802155334005108	5727	tags=57%	list=28%	signal=41%	HSPD1/DCP1A/MPHOSPH6/CNOT9/XRN2/LSM8/EXOSC8/DIS3/PNPT1/EDC3/EXOSC10/LSM2/EXOSC3/WDR61/CNOT10/EXOSC1/PARN/LSM7/MTREX/LSM1/EXOSC9/ENO1/CNOT6L/ZCCHC7/LSM5/HSPA9/LSM3/DCPS/EXOSC7/CNOT2/TTC37/C1D
KEGG_ENDOCYTOSIS	KEGG_ENDOCYTOSIS	173	0.359529203278435	1.5931150574151	0.00164602274537848	0.0112173401907274	0.00802155334005108	3451	tags=28%	list=17%	signal=24%	LDLR/HSPA6/CXCR4/NEDD4L/ADRB2/EHD4/VPS37B/CHMP1B/VPS37A/RAB11FIP4/RAB5A/CXCR2/HSPA2/SH3GLB1/STAM2/RAB31/CHMP4B/EHD1/CXCR1/ITCH/PIP5K1A/CLTB/ARFGAP3/VPS37C/SMURF2/TFRC/RAB11A/CBLB/CHMP4C/ASAP1/SMAP1/EPS15/HLA-E/GRK5/CHMP2B/TRAF6/PARD3/TSG101/DNM1L/VPS4A/USP8/SMAP2/MDM2/STAM/CHMP5/ARF6/CLTA/CDC42/RABEP1
KEGG_BLADDER_CANCER	KEGG_BLADDER_CANCER	41	0.507150476624042	1.78496159406978	0.00223394740041448	0.0146802257741523	0.0104978731222485	4233	tags=41%	list=21%	signal=33%	MYC/CDKN1A/THBS1/CXCL8/RASSF1/MMP9/E2F3/VEGFA/KRAS/RPS6KA5/MDM2/MMP1/TP53/RB1/CDKN2A/CCND1/TYMP
KEGG_NATURAL_KILLER_CELL_MEDIATED_CYTOTOXICITY	KEGG_NATURAL_KILLER_CELL_MEDIATED_CYTOTOXICITY	128	0.375410855682598	1.60823623024642	0.00248881958273358	0.0157911311456199	0.0112922848581378	3278	tags=27%	list=16%	signal=22%	ICAM1/TNFRSF10B/TNFRSF10D/FCGR3B/IFNGR1/IFNGR2/PIK3R5/CD48/GZMB/FCER1G/TNFRSF10A/LCP2/RAET1E/TNFRSF10C/TNF/KRAS/PPP3CC/KIR2DS4/HLA-E/ITGB2/PRKCB/RAC2/CASP3/SYK/ULBP2/IFNG/HCST/ICAM2/MICA/PPP3CA/SHC1/PRF1/TYROBP/FAS
KEGG_FC_GAMMA_R_MEDIATED_PHAGOCYTOSIS	KEGG_FC_GAMMA_R_MEDIATED_PHAGOCYTOSIS	92	0.409748085926484	1.66441874726967	0.00257531639067677	0.0157952738628175	0.0112952473275297	4886	tags=42%	list=24%	signal=32%	LIMK2/LYN/FCGR2A/PIK3R5/ARPC5L/HCK/FCGR2C/PLPP2/PIP5K1A/VASP/PTPRC/FCGR1A/ARPC3/PRKCE/GAB2/PRKCD/CRK/ASAP1/PRKCB/RAC2/SYK/RPS6KB1/DNM1L/CFL2/ARF6/CDC42/GSN/FCGR2B/MARCKS/ARPC4/CFL1/PLPP1/ARPC5/ARPC2/ARPC1B/DOCK2/PLA2G4A/PIK3R3/WASL
KEGG_PYRIMIDINE_METABOLISM	KEGG_PYRIMIDINE_METABOLISM	90	0.404459093678273	1.63939	0.00268408601276188	0.0159313492370382	0.0113925552324358	5316	tags=42%	list=26%	signal=31%	UPP1/UMPS/PNP/POLR1E/DHODH/POLR1C/NT5C3A/POLR3C/POLR3D/POLR2D/TXNRD1/POLR2H/ENTPD1/POLR1D/POLR2K/PNPT1/NT5C2/UPRT/POLE4/POLR3F/POLR1B/NT5M/NME6/TK2/ITPA/NT5C1A/CTPS2/POLR2I/DCTD/TYMP/POLR3B/DCK/POLR1A/NT5C/DTYMK/NME1/POLE3/UCKL1
KEGG_INTESTINAL_IMMUNE_NETWORK_FOR_IGA_PRODUCTION	KEGG_INTESTINAL_IMMUNE_NETWORK_FOR_IGA_PRODUCTION	44	0.484313507452261	1.74244844014499	0.00377966330339355	0.0217330639945129	0.0155413787146116	1457	tags=18%	list=7%	signal=17%	IL15RA/CXCR4/IL10/IL6/MAP3K14/CD86/ITGA4/TNFSF13B
KEGG_TGF_BETA_SIGNALING_PATHWAY	KEGG_TGF_BETA_SIGNALING_PATHWAY	81	0.424334452947314	1.68205151134367	0.00437045070892259	0.0243685736497502	0.0174260395092607	4550	tags=40%	list=23%	signal=31%	MYC/THBS1/ID2/ID4/BMP2/INHBB/PPP2CA/TGFB3/PPP2CB/ID1/SMURF2/TNF/SMAD2/RHOA/ACVR1/IFNG/RPS6KB1/TGFBR2/TGFB2/PPP2R1B/E2F5/SMAD1/RBL1/ID3/CUL1/TFDP1/ROCK1/ROCK2/INHBA/BMP6/SMAD4/ZFYVE16
KEGG_CYTOSOLIC_DNA_SENSING_PATHWAY	KEGG_CYTOSOLIC_DNA_SENSING_PATHWAY	50	0.460782253050083	1.68270518077639	0.00545751771310514	0.0295348017415102	0.0211204245863202	2763	tags=32%	list=14%	signal=28%	CCL4/IL1B/NFKBIA/IL6/NFKB1/POLR1C/NFKBIB/POLR3C/POLR3D/TBK1/POLR1D/IRF7/CASP1/CHUK/RIPK1/AIM2
KEGG_DRUG_METABOLISM_CYTOCHROME_P450	KEGG_DRUG_METABOLISM_CYTOCHROME_P450	57	-0.366161	-1.57959	0.00599453574914334	0.0315141307954964	0.02253584868099	6638	tags=53%	list=33%	signal=35%	GSTM1/CYP2D6/ADH1C/CYP2A13/CYP2B6/ALDH3B1/CYP2A7/MAOB/FMO4/UGT2B28/GSTM4/CYP2A6/AOX1/ADH4/CYP2E1/MGST2/UGT2B15/CYP1A2/CYP2C8/UGT2B4/GSTA1/ADH1A/GSTZ1/MAOA/ADH7/GSTK1/GSTM5/ADH1B/FMO2/ADH6
KEGG_ERBB_SIGNALING_PATHWAY	KEGG_ERBB_SIGNALING_PATHWAY	87	0.400806191674481	1.61225271626802	0.00633607611916019	0.0323843890534854	0.0231581729501469	2317	tags=16%	list=11%	signal=14%	JUN/HBEGF/MYC/CDKN1A/AREG/PIK3R5/NCK1/EREG/KRAS/CBLB/CRK/MAPK8/PRKCB/RPS6KB1
KEGG_NICOTINATE_AND_NICOTINAMIDE_METABOLISM	KEGG_NICOTINATE_AND_NICOTINAMIDE_METABOLISM	23	0.559911732933352	1.72292542847824	0.00704758724339153	0.0350474608860552	0.0250625435397992	4168	tags=48%	list=21%	signal=38%	NAMPT/PNP/NT5C3A/NNMT/BST1/NADK/NT5C2/NT5M/CD38/NT5C1A/NADSYN1
KEGG_CHRONIC_MYELOID_LEUKEMIA	KEGG_CHRONIC_MYELOID_LEUKEMIA	72	0.410625374182893	1.59636812658326	0.00756890265966932	0.0366494234047146	0.0262081117024561	4357	tags=32%	list=22%	signal=25%	MYC/CDKN1A/NFKBIA/NFKB1/TGFB3/PIK3R5/E2F3/GAB2/KRAS/CBLB/CRK/TGFBR2/TGFB2/CHUK/MDM2/CTBP1/SHC1/TP53/RB1/CDKN2A/CCND1/HDAC2/SMAD4
KEGG_GALACTOSE_METABOLISM	KEGG_GALACTOSE_METABOLISM	25	0.551295339821299	1.74346836693655	0.00785070703363016	0.0369854587413421	0.0264484115713259	2177	tags=36%	list=11%	signal=32%	GLA/PGM2/HK3/PFKP/B4GALT1/HK1/MGAM/GALK2/HK2
KEGG_SMALL_CELL_LUNG_CANCER	KEGG_SMALL_CELL_LUNG_CANCER	84	0.407380272116404	1.6249691095754	0.00804031711768307	0.0369854587413421	0.0264484115713259	5415	tags=40%	list=27%	signal=30%	MYC/BIRC3/PTGS2/NFKBIA/TRAF4/NFKB1/PIK3R5/NOS2/E2F3/CYCS/PIAS2/CASP9/BIRC2/TRAF6/CHUK/RARB/TRAF5/ITGB1/PIAS4/TP53/RB1/LAMA5/COL4A1/MAX/LAMA1/CCND1/FHIT/CKS1B/ITGAV/PIK3R3/BCL2/PIAS1/RELA/LAMB1
KEGG_CIRCADIAN_RHYTHM_MAMMAL	KEGG_CIRCADIAN_RHYTHM_MAMMAL	11	0.672466366123943	1.71137201285219	0.00961467183328847	0.0429640582770193	0.0307237258845962	773	tags=27%	list=4%	signal=26%	BHLHE40/PER2/CRY1
KEGG_BASAL_CELL_CARCINOMA	KEGG_BASAL_CELL_CARCINOMA	52	-0.362477	-1.51929	0.00980701330236309	0.0429640582770193	0.0307237258845962	3118	tags=33%	list=15%	signal=28%	WNT5A/SHH/WNT6/FZD2/FZD3/FZD9/WNT10B/WNT7A/GLI1/BMP4/AXIN2/SMO/WNT2/STK36/FZD1/FZD7/FZD4
KEGG_RNA_POLYMERASE	KEGG_RNA_POLYMERASE	26	0.526894426932956	1.69227556572625	0.0125616799512715	0.0525306616144082	0.037564832390166	4595	tags=50%	list=23%	signal=39%	POLR1E/POLR1C/POLR3C/POLR3D/POLR2D/POLR2H/POLR1D/POLR2K/POLR3F/POLR1B/POLR2I/POLR3B/POLR1A
KEGG_PROTEASOME	KEGG_PROTEASOME	41	0.454389194098478	1.59926352751386	0.0125049253731784	0.0525306616144082	0.037564832390166	6830	tags=63%	list=34%	signal=42%	PSMD12/PSME3/PSMD6/PSMD11/PSMC4/PSMA3/PSMA5/IFNG/PSMD14/PSMC2/PSME4/PSMA7/PSMB4/PSMA1/PSMC6/PSMD7/PSMD8/PSMC5/PSMA4/PSMB10/PSMB2/PSMB7/PSMD1/PSMB3/PSMF1/POMP
KEGG_NEUROACTIVE_LIGAND_RECEPTOR_INTERACTION	KEGG_NEUROACTIVE_LIGAND_RECEPTOR_INTERACTION	263	-0.22899	-1.28259	0.0131269121581877	0.0536744852690343	0.0383827840882682	5345	tags=38%	list=26%	signal=29%	NPFFR1/GRM2/CHRNA5/GABRA5/OPRM1/CHRNB1/ADCYAP1R1/TRHR/HRH1/GHR/GRPR/GABRA3/GRIK5/PTGIR/PRL/MC5R/NPY5R/GRM3/GRIN2B/DRD1/GPR156/P2RX1/NMBR/SSTR3/GRID1/NTSR1/ADORA1/DRD5/MCHR2/HRH3/LPAR3/GABRA4/GLP1R/ADRB3/GLP2R/P2RX4/RXFP2/MC4R/P2RY8/GABRR2/NPY2R/HTR5A/SSTR5/GLRA2/LEPR/GRIA4/GABRA6/CRHR2/PRLR/MCHR1/HTR7/OPRK1/PTGER3/CHRM1/GABRA2/FSHR/HRH4/GLRA1/GRM6/TSHB/GRIN2A/OXTR/MAS1/ADORA2B/PLG/GRIN2D/VIPR1/CH…
KEGG_HUNTINGTONS_DISEASE	KEGG_HUNTINGTONS_DISEASE	163	0.324001706483942	1.42638405929069	0.0182075736016633	0.0728302944066533	0.0520811601878242	5376	tags=37%	list=27%	signal=27%	PPARGC1A/TBP/CYCS/TGM2/POLR2D/CREB5/VDAC2/CLTB/DNAH3/POLR2H/ITPR1/POLR2K/SOD2/SLC25A4/CREB3/CASP9/CASP3/NDUFA4L2/NDUFV2/DNALI1/DNAH2/IFT57/TAF4/BAX/CREB3L3/TBPL1/ATP5MC3/CLTA/PLCB3/PLCB1/TP53/GPX1/VDAC1/RCOR1/CYC1/UQCRFS1/UQCRC2/NDUFA8/NDUFS3/SLC25A5/SDHD/POLR2I/TFAM/GRIN1/NRF1/HDAC2/NDUFB6/AP2A2/COX7A1/NDUFS7/NDUFAB1/PPARG/NDUFS1/NDUFA5/NDUFA9/NDUFB5/COX5B/COX7A2/CREBBP/DCTN4
KEGG_BASAL_TRANSCRIPTION_FACTORS	KEGG_BASAL_TRANSCRIPTION_FACTORS	32	0.489312641275622	1.63739333951749	0.0199857036167375	0.0782419035208448	0.0559510179639909	4523	tags=53%	list=22%	signal=41%	GTF2B/TBP/TAF7L/TAF13/GTF2E2/TAF7/TAF4/GTF2H4/TBPL1/TAF2/TAF11/GTF2A2/GTF2H3/GTF2H1/TAF1/GTF2F1/TAF12
KEGG_RIG_I_LIKE_RECEPTOR_SIGNALING_PATHWAY	KEGG_RIG_I_LIKE_RECEPTOR_SIGNALING_PATHWAY	68	0.379475554734564	1.46000241291718	0.0215379722235717	0.0825622268570248	0.0590404940339137	2897	tags=31%	list=14%	signal=27%	CXCL8/NFKBIA/NFKB1/NFKBIB/TBK1/TNF/CYLD/IRF7/RNF125/MAPK8/MAP3K7/TRAF6/DDX3X/FADD/CHUK/RIPK1/TANK/MAPK14/ATG5/DDX3Y/ATG12
KEGG_TASTE_TRANSDUCTION	KEGG_TASTE_TRANSDUCTION	45	-0.35119	-1.40889	0.0243824473367641	0.0915585777543793	0.0654738113232118	5778	tags=47%	list=29%	signal=33%	GNG13/PLCB2/TAS1R2/PRKX/TAS2R7/TAS2R39/PRKACG/TAS2R4/TAS2R1/PRKACA/TAS2R45/TAS2R16/SCNN1G/TAS2R38/TAS2R9/TRPM5/TAS2R13/TAS2R50/TAS1R1/TAS2R10/ADCY6
KEGG_RENAL_CELL_CARCINOMA	KEGG_RENAL_CELL_CARCINOMA	69	0.368540131617588	1.42389013189557	0.0357568581197328	0.127045826513912	0.0908508484796279	1872	tags=19%	list=9%	signal=17%	JUN/HIF1A/ELOC/TGFB3/PIK3R5/EPAS1/HGF/RAP1B/VEGFA/KRAS/CRK/EGLN1/VHL
KEGG_PANCREATIC_CANCER	KEGG_PANCREATIC_CANCER	69	0.367486826730387	1.41982058747939	0.0347705146036161	0.127045826513912	0.0908508484796279	4357	tags=33%	list=22%	signal=26%	RALGDS/NFKB1/TGFB3/PIK3R5/E2F3/VEGFA/KRAS/MAPK8/CASP9/SMAD2/RAC2/STAT3/RALB/TGFBR2/TGFB2/CHUK/STAT1/CDC42/TP53/RB1/CDKN2A/CCND1/SMAD4
KEGG_PROSTATE_CANCER	KEGG_PROSTATE_CANCER	89	0.347681150978322	1.40470221471338	0.0359042553191489	0.127045826513912	0.0908508484796279	5337	tags=34%	list=26%	signal=25%	CDKN1A/NFKBIA/PDGFA/NFKB1/HSP90AA1/FOXO1/PIK3R5/E2F3/CREB5/HSP90AB1/CREB3/KRAS/CASP9/FGFR1/CHUK/TCF7L2/MDM2/CREB3L3/TP53/RB1/HSP90B1/CCND1/GSK3B/TCF7/PIK3R3/ATF4/TGFA/BCL2/RELA/CREBBP
KEGG_GRAFT_VERSUS_HOST_DISEASE	KEGG_GRAFT_VERSUS_HOST_DISEASE	35	0.44305276566154	1.51197661842767	0.0398924382754847	0.138023304995305	0.0987008759977869	3278	tags=26%	list=16%	signal=22%	IL1B/IL6/GZMB/CD86/TNF/HLA-E/IFNG/PRF1/FAS
KEGG_TIGHT_JUNCTION	KEGG_TIGHT_JUNCTION	130	0.328827095632604	1.41329145228191	0.0412569661670749	0.138023304995305	0.0987008759977869	5377	tags=38%	list=27%	signal=28%	PPP2R2A/YBX3/MYH7/MYL12A/PPP2CA/F11R/TJP2/PPP2CB/VAPA/TJAP1/PRKCE/KRAS/MYL12B/PRKCD/ACTB/CTNNA2/RHOA/PRKCB/RAB3B/MYH4/PARD3/CLDN1/ACTN1/PPP2R1B/JAM3/CSNK2B/YES1/EPB41L3/HCLS1/CDC42/OCLN/RRAS2/GNAI3/TJP1/MYL5/TJP3/MYH8/PARD6B/MYLPF/CLDN3/CLDN2/MPP5/PRKCH/MYH7B/PARD6A/ACTN4/MAGI1/PPP2R2D/CSNK2A1
KEGG_ANTIGEN_PROCESSING_AND_PRESENTATION	KEGG_ANTIGEN_PROCESSING_AND_PRESENTATION	74	0.360592172547862	1.40883495816121	0.0411184410822497	0.138023304995305	0.0987008759977869	1831	tags=18%	list=9%	signal=16%	HSPA6/HSP90AA1/HSPA4/HSPA2/PSME3/HSP90AB1/TAP1/NFYA/CTSS/HSPA5/CTSL/KIR2DS4/HLA-E
KEGG_NUCLEOTIDE_EXCISION_REPAIR	KEGG_NUCLEOTIDE_EXCISION_REPAIR	43	0.40178785507808	1.43597164181426	0.0458579881656805	0.15067371398794	0.107747221101216	6341	tags=56%	list=31%	signal=38%	CCNH/RFC2/MNAT1/CDK7/ERCC1/RFC5/POLE4/GTF2H4/GTF2H3/RAD23B/RAD23A/GTF2H1/ERCC3/DDB2/PCNA/CUL4B/POLE3/CUL4A/RFC4/RFC1/POLE2/XPA/RPA2/RBX1
KEGG_VIRAL_MYOCARDITIS	KEGG_VIRAL_MYOCARDITIS	65	0.36346335651125	1.38682785003137	0.0466760961810467	0.15067371398794	0.107747221101216	3245	tags=23%	list=16%	signal=19%	ICAM1/CD55/MYH7/CD86/CYCS/ACTB/HLA-E/CASP9/ITGB2/RAC2/CASP3/MYH4/CAV1/PRF1/EIF4G2
KEGG_HEDGEHOG_SIGNALING_PATHWAY	KEGG_HEDGEHOG_SIGNALING_PATHWAY	53	-0.30477	-1.28215	0.0484466016819579	0.151087706940343	0.108043268693037	5487	tags=42%	list=27%	signal=30%	GAS1/WNT8A/PRKX/IHH/PTCH1/WNT10A/PRKACG/HHIP/BMP8B/PRKACA/WNT5A/SHH/WNT6/ZIC2/WNT10B/WNT7A/GLI1/BMP4/SMO/WNT2/STK36/LRP2
KEGG_MELANOGENESIS	KEGG_MELANOGENESIS	97	-0.257857	-1.24516	0.0476873963754956	0.151087706940343	0.108043268693037	4144	tags=28%	list=21%	signal=22%	CALM1/MAPK3/CREB3L1/PRKACG/GNAI2/CAMK2B/TYR/PRKCA/CALML3/PRKACA/WNT5A/WNT6/FZD2/FZD3/FZD9/WNT10B/WNT7A/TYRP1/KIT/MAP2K2/WNT2/FZD1/FZD7/GNAO1/ADCY1/FZD4/ADCY6

## Sheet: TNFAIP3
ID	Description	setSize	enrichmentScore	NES	pvalue	p.adjust	qvalue	rank	leading_edge	core_enrichment
KEGG_SPLICEOSOME	KEGG_SPLICEOSOME	115	0.666781707005895	3.00200967329322	1e-10	9.2e-09	5.94736842105263e-09	4343	tags=72%	list=22%	signal=57%	HSPA6/RBM8A/SRSF7/U2AF1/EIF4A3/ALYREF/PRPF38A/PRPF4/HNRNPA1/BCAS2/PCBP1/SNRPD1/SF3A1/SNRPB/SRSF3/RBM17/TCERG1/PRPF40A/U2SURP/HNRNPU/HSPA2/MAGOHB/SRSF4/LSM8/PRPF18/SNRPB2/SMNDC1/PUF60/DHX16/PHF5A/EFTUD2/AQR/HNRNPM/SNRNP27/BUD31/PPIL1/SNU13/THOC1/DDX5/SART1/SF3B1/ISY1/SRSF8/SNRNP40/DHX8/CCDC12/SF3B3/DDX23/HNRNPC/PLRG1/DDX42/DHX15/LSM7/LSM2/SF3B5/SNRPA/RBM22/NCBP1/TRA2B/PQBP1/WBP11/USP39/NCBP2/SRSF1…
KEGG_OLFACTORY_TRANSDUCTION	KEGG_OLFACTORY_TRANSDUCTION	110	-0.542039	-2.97465	1e-10	9.2e-09	5.94736842105263e-09	4539	tags=63%	list=22%	signal=49%	CNGA3/PRKACA/OR6A2/OR2L13/OR1A2/OR2S2/ARRB2/GUCA1C/OR5J2/OR52D1/OR51M1/CLCA2/OR8D1/OR1C1/OR1A1/OR10C1/OR8B8/OR1G1/OR1Q1/OR51B2/OR2F2/OR6B1/OR51I1/OR5V1/OR1F1/PRKACG/OR5P3/OR52A1/OR51B5/OR12D3/CAMK2A/OR10A5/OR1I1/OR5K1/OR10H3/PRKX/OR2H2/OR2B6/OR51E2/CAMK2B/OR5L2/OR8G1/PDE1C/OR5P2/OR5I1/CALM1/OR2F1/OR2J3/OR10H1/OR2B3/OR7E24/CALML3/PRKG2/OR1E1/OR1D2/OR4D2/OR7A5/OR51B4/CLCA4/OR2H1/OR51I2/OR51E1/OR8D2…
KEGG_LEISHMANIA_INFECTION	KEGG_LEISHMANIA_INFECTION	66	0.592214948091873	2.41881206564864	3.53035483000288e-09	2.1652842957351e-07	1.39975472207132e-07	3643	tags=50%	list=18%	signal=41%	JUN/NFKBIA/IL1B/PTGS2/FOS/NFKB1/IFNGR1/NCF2/IL10/IFNGR2/FCGR3B/TLR4/TLR2/TGFB3/NFKBIB/ITGA4/FCGR2A/ITGAM/MAP3K7/CR1/NOS2/ITGB1/CYBA/ITGB2/PRKCB/JAK2/FCGR1A/TRAF6/IRAK1/MAPK14/FCGR2C/TNF/IFNG
KEGG_NOD_LIKE_RECEPTOR_SIGNALING_PATHWAY	KEGG_NOD_LIKE_RECEPTOR_SIGNALING_PATHWAY	61	0.593557527911633	2.3898602174417	8.98586026345149e-09	4.13349572118769e-07	2.67211107834215e-07	4034	tags=52%	list=20%	signal=42%	TNFAIP3/BIRC3/CCL2/RIPK2/NFKBIA/CXCL1/IL1B/CXCL8/NFKB1/IL6/HSP90AB1/NFKBIB/HSP90AA1/CASP5/NOD2/CXCL2/MAP3K7/HSP90B1/NLRP3/CCL8/CHUK/MAPK8/TRAF6/CASP1/NLRC4/MAPK14/BIRC2/SUGT1/CCL7/TNF/PYCARD/ERBIN
KEGG_PATHWAYS_IN_CANCER	KEGG_PATHWAYS_IN_CANCER	320	0.369534670968883	1.83841079907477	2.24110222766246e-08	8.24725619779786e-07	5.33146424686017e-07	4484	tags=34%	list=22%	signal=27%	CDKN1A/MYC/BIRC3/JUN/NFKBIA/RALGDS/TRAF4/PTGS2/FOS/PDGFA/CXCL8/RASSF1/NFKB1/BMP2/IL6/HIF1A/ELOC/PIK3R5/FGF21/EPAS1/NFKB2/CYCS/HSP90AB1/TGFB3/HSP90AA1/HGF/FADD/PPARD/CASP3/KRAS/RALB/PIAS2/E2F3/CRK/MSH6/MMP9/HSP90B1/TFG/RARA/TPM3/NOS2/ITGB1/TPR/RHOA/RAC2/STK4/STAT3/FGFR1/CBLB/AXIN1/VHL/FZD6/MITF/PRKCB/SMAD2/PIAS4/CHUK/EGLN1/TGFBR2/RASSF5/BCL2L1/MAPK8/CSF3R/TP53/FZD5/TRAF6/MDM2/COL4A1/CTBP1/SPI1/MSH…
KEGG_MAPK_SIGNALING_PATHWAY	KEGG_MAPK_SIGNALING_PATHWAY	256	0.395548720051012	1.93971422849971	3.22571582501624e-08	9.89219519671646e-07	6.39484014433043e-07	4987	tags=38%	list=25%	signal=29%	MYC/HSPA6/JUN/DUSP5/GADD45B/IL1B/FOS/PDGFA/JUND/DUSP6/TNFRSF1A/NR4A1/DUSP2/NFKB1/RASGRP4/DDIT3/GADD45A/MAP3K8/SRF/FGF21/DUSP1/MAP3K14/NFKB2/RELB/DUSP10/MAPKAPK2/TGFB3/NTF3/HSPA2/RAP1B/DUSP14/CASP3/DUSP16/KRAS/CACNB2/MAP3K7/CRK/IL1R1/IL1R2/RAC2/STK4/FGFR1/MAP3K5/RASA2/PRKCB/CD14/MEF2C/CHUK/TGFBR2/MAPKAPK5/CACNA1B/MAPK8/PAK2/TP53/TRAF6/GADD45G/CACNA1E/MAP4K4/FGF3/MAP3K13/MAPK14/MAP2K4/FGF8/MAX/PLA2…
KEGG_PATHOGENIC_ESCHERICHIA_COLI_INFECTION	KEGG_PATHOGENIC_ESCHERICHIA_COLI_INFECTION	51	0.59546702422172	2.35071330354508	8.10193656474441e-08	1.92863775846804e-06	1.24677383699593e-06	5196	tags=65%	list=26%	signal=48%	KRT18/TUBB6/TLR4/ARPC5L/YWHAZ/TUBA1A/NCL/NCK1/ACTB/ITGB1/HCLS1/RHOA/CD14/ARPC2/ARPC4/EZR/ARPC1B/TUBB2A/ARPC3/TUBB3/NCK2/CLDN1/ROCK2/YWHAQ/ARPC5/TUBA1B/TUBA1C/ROCK1/OCLN/ABL1/TUBB4B/WASL/LY96
KEGG_UBIQUITIN_MEDIATED_PROTEOLYSIS	KEGG_UBIQUITIN_MEDIATED_PROTEOLYSIS	129	0.458283209129027	2.08981173863047	8.38538155855668e-08	1.92863775846804e-06	1.24677383699593e-06	4358	tags=46%	list=22%	signal=36%	BIRC3/SOCS3/NEDD4L/SOCS1/ELOC/UBE2S/UBE2I/UBE2D3/UBE2B/SIAH1/UBE2D1/CDC16/UBE2N/ITCH/SMURF2/UBE2J1/PIAS2/UBE2O/CBLB/VHL/KLHL9/MGRN1/ANAPC10/UBE2D2/UBA2/PIAS4/UBA6/UBE2Q1/UBE2L6/MID1/TRAF6/MDM2/UBE2W/UBE4A/UBE2G2/CUL1/UBR5/SAE1/UBE2R2/CDC27/BIRC2/UBE2QL1/UBE3C/FBXO4/FBXW7/RCHY1/UBE2F/TRIP12/UBE2M/TRIM37/MAP3K1/PRPF19/FBXW8/UBE2L3/COP1/UBE2A/CUL4A/UBE2Q2/HUWE1
KEGG_NEUROACTIVE_LIGAND_RECEPTOR_INTERACTION	KEGG_NEUROACTIVE_LIGAND_RECEPTOR_INTERACTION	263	-0.28216	-1.74588	9.29149487367501e-07	1.89959450750689e-05	1.22799873769038e-05	5422	tags=51%	list=27%	signal=38%	GABRD/HTR1D/PRLHR/P2RY10/HTR1B/ADRA2A/GRIK1/GABRG3/F2RL3/GLP2R/GHR/GPR156/NTSR2/P2RY8/GRM5/PRL/BRS3/HRH1/PTGFR/MTNR1A/GPR50/HTR2C/CHRNA9/CHRNB3/THRA/SSTR3/CNR2/GRIA4/CTSG/F2R/TAAR2/GLRA1/P2RX5/NPY5R/MC5R/GABRA4/ADRA2C/CYSLTR2/HTR1F/SCTR/P2RX4/CNR1/P2RX1/GRIK5/GRIA3/TAAR8/NTSR1/F2/MC1R/HCRTR1/TACR2/GRID1/HRH2/DRD1/ADRB3/EDNRA/MCHR1/FSHR/CHRNA2/BDKRB1/OPRM1/GABRA6/GRM2/ADORA1/GRPR/MC2R/HRH3/MAS1/GR…
KEGG_APOPTOSIS	KEGG_APOPTOSIS	87	0.476857454291083	2.0555929153016	1.93780421855216e-06	3.56555976213598e-05	2.30496712311994e-05	4760	tags=46%	list=24%	signal=35%	BIRC3/NFKBIA/IL1B/TNFRSF10D/TNFRSF10B/TNFRSF1A/NFKB1/PIK3R5/CSF2RB/IRAK2/MAP3K14/CYCS/TNFRSF10A/FADD/CASP3/CASP7/TNFRSF10C/IL1R1/RIPK1/IRAK3/CHUK/BCL2L1/CFLAR/TP53/CAPN2/IRAK1/CASP9/PIK3R3/BAX/BIRC2/PPP3CC/PPP3CA/TNF/PIK3CB/NTRK1/RELA/BID/MYD88/PPP3R1/PRKAR2B
KEGG_CHEMOKINE_SIGNALING_PATHWAY	KEGG_CHEMOKINE_SIGNALING_PATHWAY	179	0.395497765869327	1.87636975796491	3.90088057263785e-06	6.52510932150331e-05	4.21817707854619e-05	4842	tags=37%	list=24%	signal=28%	CCL4/CCL2/NFKBIA/CCL20/CXCL1/CXCL8/CXCR4/CXCL3/NFKB1/LYN/PIK3R5/CCL18/FGR/CCR1/HCK/PRKCD/NFKBIB/RAP1B/SHC1/KRAS/CXCL2/PREX1/CRK/PARD3/CXCL16/CXCR2/RHOA/RAC2/STAT3/GNG5/PRKCB/GRK5/CCL8/CXCR1/CHUK/JAK2/ITK/TIAM2/GRK3/PF4V1/PLCB1/GNAI3/CCR2/PIK3R3/DOCK2/CCL23/ADCY7/GNG2/GSK3B/GNB1/GRB2/CCL7/PPBP/ROCK2/CXCL6/PLCB3/PIK3CB/STAT1/CRKL/RELA/GNB5/FOXO3/CXCR3/ROCK1/RAC1/PF4
KEGG_RETINOL_METABOLISM	KEGG_RETINOL_METABOLISM	46	-0.497726	-2.22252	6.10059274784311e-06	7.01568166001958e-05	4.5353090822781e-05	5500	tags=72%	list=27%	signal=52%	CYP2C18/ALDH1A2/CYP3A43/DHRS3/CYP2A13/CYP2B6/ADH5/UGT2B15/CYP2C9/CYP26A1/RPE65/RDH5/CYP2A7/ADH1A/CYP2A6/RETSAT/ALDH1A1/ADH1C/ADH7/DGAT1/CYP1A1/CYP2C8/UGT2B28/UGT2B4/CYP4A11/ADH4/CYP1A2/DGAT2/ADH1B/CYP26B1/BCO1/ADH6/RDH16
KEGG_COLORECTAL_CANCER	KEGG_COLORECTAL_CANCER	62	0.517633407826997	2.09279609283549	6.08382889537049e-06	7.01568166001958e-05	4.5353090822781e-05	5944	tags=58%	list=29%	signal=41%	MYC/JUN/RALGDS/FOS/PIK3R5/CYCS/TGFB3/CASP3/KRAS/MSH6/RHOA/RAC2/AXIN1/SMAD2/TGFBR2/MAPK8/TP53/MSH3/CASP9/TCF7L2/PIK3R3/BAX/GSK3B/TCF7/PIK3CB/BIRC5/APC2/SMAD4/MLH1/RAC1/APPL1/PIK3CA/TCF7L1/CCND1/BRAF/TGFB2
KEGG_CHRONIC_MYELOID_LEUKEMIA	KEGG_CHRONIC_MYELOID_LEUKEMIA	72	0.495781006737873	2.05796092089174	5.78927504654141e-06	7.01568166001958e-05	4.5353090822781e-05	6238	tags=53%	list=31%	signal=37%	CDKN1A/MYC/NFKBIA/NFKB1/PIK3R5/TGFB3/SHC1/KRAS/GAB2/E2F3/CRK/CBLB/CHUK/TGFBR2/BCL2L1/TP53/MDM2/CTBP1/PIK3R3/RB1/GRB2/HDAC2/PIK3CB/BCR/CRKL/RELA/SMAD4/CTBP2/MECOM/ABL1/CDKN2A/PTPN11/PIK3CA/CCND1/BRAF/TGFB2/SHC3/CDK4
KEGG_NEUROTROPHIN_SIGNALING_PATHWAY	KEGG_NEUROTROPHIN_SIGNALING_PATHWAY	124	0.428903028352217	1.94377960701507	5.9938205649211e-06	7.01568166001958e-05	4.5353090822781e-05	5921	tags=49%	list=29%	signal=35%	JUN/RIPK2/NFKBIA/NFKB1/NFKBIE/PIK3R5/YWHAH/IRAK2/SH2B3/YWHAG/PRKCD/MAPKAPK2/NFKBIB/NTF3/YWHAZ/RAP1B/SHC1/KRAS/CRK/RHOA/MAP3K5/CALML5/IRS2/IRAK3/ZNF274/MAPK8/TP53/TRAF6/IRAK1/TP73/MAPK14/PIK3R3/BAX/ATF4/RPS6KA5/GSK3B/GRB2/MAP3K1/PIK3CB/YWHAQ/PSEN1/NTRK1/CRKL/PRDM4/RELA/FOXO3/CALML6/MAP3K3/YWHAB/RAC1/RPS6KA2/YWHAE/ABL1/ARHGDIA/PTPN11/RAP1A/PIK3CA/IRAK4/KIDINS220/FRS2/BRAF
KEGG_CELL_CYCLE	KEGG_CELL_CYCLE	122	0.429353570144649	1.94221	4.66549624051171e-06	7.01568166001958e-05	4.5353090822781e-05	6238	tags=50%	list=31%	signal=35%	CDKN1A/MYC/WEE1/GADD45B/CCNH/GADD45A/YWHAH/YWHAG/BUB3/TGFB3/CDC16/YWHAZ/E2F3/CCND3/ORC4/CDK7/SMAD2/ANAPC10/CCNB1/DBF4/TP53/GADD45G/MDM2/PRKDC/ATR/E2F5/CUL1/MCM4/CDC27/RB1/CDC25B/ORC5/GSK3B/HDAC2/CDKN2D/CDC7/CCNB3/YWHAQ/PLK1/MAD2L2/TFDP1/SMAD4/MCM7/YWHAB/SMC1A/YWHAE/CDK2/ABL1/CDKN2A/TFDP2/SMC3/CCND1/CCND2/RBX1/TGFB2/CDKN1C/ORC3/CDKN2B/FZR1/CREBBP/CDK4
KEGG_RNA_DEGRADATION	KEGG_RNA_DEGRADATION	56	0.52401831664798	2.08700330249974	1.13049349465529e-05	0.000122359295892102	7.90995448272742e-05	6861	tags=70%	list=34%	signal=46%	HSPD1/DCP1A/CNOT9/XRN2/MPHOSPH6/EDC3/LSM8/PNPT1/EXOSC10/ENO1/EXOSC8/EXOSC9/LSM7/DIS3/LSM2/CNOT10/HSPA9/EXOSC1/EXOSC5/MTREX/EXOSC3/CNOT2/PARN/EXOSC2/ZCCHC7/WDR61/CNOT6L/LSM1/EDC4/TTC37/PAPOLA/C1D/LSM6/DCPS/LSM3/CNOT8/EXOSC4/LSM5/EXOSC7
KEGG_T_CELL_RECEPTOR_SIGNALING_PATHWAY	KEGG_T_CELL_RECEPTOR_SIGNALING_PATHWAY	108	0.431241115111894	1.9193124898136	1.51061973601258e-05	0.000154418906347953	9.98245790464455e-05	3643	tags=30%	list=18%	signal=24%	JUN/NFKBIA/FOS/NFKB1/NFKBIE/IL10/MAP3K8/MALT1/PIK3R5/MAP3K14/NFKBIB/NCK1/PTPRC/KRAS/MAP3K7/BCL10/LCP2/RHOA/CBLB/CHUK/ITK/PAK2/CARD11/MAPK14/PIK3R3/NCK2/PPP3CC/GSK3B/GRB2/PPP3CA/TNF/IFNG
KEGG_EPITHELIAL_CELL_SIGNALING_IN_HELICOBACTER_PYLORI_INFECTION	KEGG_EPITHELIAL_CELL_SIGNALING_IN_HELICOBACTER_PYLORI_INFECTION	68	0.495585647574428	2.03633478619933	1.73620495874396e-05	0.000159730856204444	0.000103258505441088	2991	tags=38%	list=15%	signal=33%	HBEGF/JUN/NFKBIA/CXCL1/CXCL8/NFKB1/LYN/F11R/MAP3K14/ATP6V1G1/ATP6V0B/CASP3/JAM3/ATP6V1C1/CXCR2/ATP6V0A2/ADAM17/CXCR1/CHUK/ATP6V1E1/MAPK8/ATP6V1D/MAPK14/MAP2K4/TCIRG1/ADAM10
KEGG_PYRIMIDINE_METABOLISM	KEGG_PYRIMIDINE_METABOLISM	90	0.448206714156925	1.9464997090055	1.72347136006111e-05	0.000159730856204444	0.000103258505441088	4155	tags=41%	list=21%	signal=33%	UPP1/UMPS/PNP/POLR1C/DHODH/POLR1E/POLR3C/POLR3D/NT5C3A/POLR2D/POLR2H/PNPT1/TYMP/POLR1D/ENTPD1/UPRT/POLR1B/TXNRD1/POLR2K/NT5C2/POLE4/POLR2A/DCTD/POLR3B/POLE3/ITPA/NME1/CTPS2/POLR1A/NT5M/UCKL1/DCK/NT5C/POLR3F/NME6/POLR2B/TK2
KEGG_CYTOKINE_CYTOKINE_RECEPTOR_INTERACTION	KEGG_CYTOKINE_CYTOKINE_RECEPTOR_INTERACTION	250	0.345921881118829	1.68952079177874	2.58376644910856e-05	0.00022638715554094	0.000146348676064796	3819	tags=27%	list=19%	signal=22%	CCL4/CCL2/CCL20/TNFRSF12A/PLEKHO2/CXCL1/IL1B/IL15RA/PDGFA/TNFRSF10D/CXCL8/TNFRSF1B/CXCR4/TNFRSF10B/TNFRSF1A/IL4R/CXCL3/BMP2/IL6/TNFRSF11B/IFNGR1/IL10/IFNGR2/CCL18/IL18RAP/CSF2RB/CCR1/OSMR/INHBB/TGFB3/TNFRSF10A/HGF/ACVR1B/IL17RA/CXCL2/TNFRSF10C/TNFRSF21/IL1R1/IL1R2/CXCL16/TNFSF13B/CXCR2/TSLP/IL18R1/CCL8/CXCR1/TGFBR2/TNFRSF25/CSF3R/FLT1/IL7R/IL6ST/LTB/PF4V1/CCR2/TNFRSF4/LTBR/INHBE/TNFSF13/CCL23/ACV…
KEGG_TOLL_LIKE_RECEPTOR_SIGNALING_PATHWAY	KEGG_TOLL_LIKE_RECEPTOR_SIGNALING_PATHWAY	97	0.439724984066744	1.92460975432314	3.82266113198775e-05	0.000319713476493521	0.000206679764552448	4802	tags=41%	list=24%	signal=32%	CCL4/JUN/NFKBIA/IL1B/FOS/CXCL8/NFKB1/IL6/MAP3K8/PIK3R5/CD86/TLR4/TLR2/TICAM1/TBK1/TLR8/FADD/MAP3K7/IRF7/RIPK1/CD14/CHUK/SPP1/LBP/MAPK8/TRAF6/IRAK1/MAPK14/MAP2K4/PIK3R3/TNF/PIK3CB/STAT1/TLR9/IFNAR2/RELA/IFNAR1/MYD88/TLR1/RAC1
KEGG_PROTEASOME	KEGG_PROTEASOME	41	0.557589358741661	2.09172155177993	6.45817516857091e-05	0.000510355286541787	0.000329920751597379	5499	tags=61%	list=27%	signal=44%	PSME3/PSMD12/PSMC4/PSMD11/PSMD6/PSMD14/PSMC2/PSME4/PSMA5/PSMA3/PSMA7/PSMA1/IFNG/PSMD8/PSMB3/PSMC5/PSMD7/PSMD1/PSMB4/PSMB10/PSMC6/PSMA4/POMP/PSMB8/PSMB2
KEGG_FC_GAMMA_R_MEDIATED_PHAGOCYTOSIS	KEGG_FC_GAMMA_R_MEDIATED_PHAGOCYTOSIS	92	0.432512559278397	1.87938466116387	6.65680808532765e-05	0.000510355286541787	0.000329920751597379	4326	tags=40%	list=21%	signal=32%	LIMK2/LYN/PIK3R5/ARPC5L/VASP/HCK/PRKCD/PLPP2/FCGR2A/PTPRC/PRKCE/ASAP1/SYK/GAB2/PIP5K1A/CRK/RAC2/DNM1L/PRKCB/ARPC2/RPS6KB1/ARPC4/FCGR1A/ARPC1B/ARPC3/PIK3R3/CFL1/DOCK2/FCGR2C/GSN/RPS6KB2/PIK3CB/ARPC5/ARF6/CRKL/PLPP1/MARCKS
KEGG_ENDOCYTOSIS	KEGG_ENDOCYTOSIS	173	0.362887504406725	1.71758698850486	8.74998303332159e-05	0.000643998751252469	0.000416314982216985	3658	tags=31%	list=18%	signal=25%	LDLR/HSPA6/NEDD4L/EHD4/VPS37B/CXCR4/ADRB2/EHD1/RAB11FIP4/VPS37A/RAB31/RAB5A/VPS37C/CHMP1B/SH3GLB1/STAM2/ARFGAP3/HSPA2/CHMP4B/HLA-E/ITCH/SMURF2/ASAP1/PIP5K1A/PARD3/CHMP4C/CLTB/RAB11A/SMAP1/CXCR2/STAM/CBLB/TFRC/DNM1L/CHMP2B/GRK5/CXCR1/TSG101/FLT1/TRAF6/MDM2/AP2A2/EPS15/PARD6A/GRK3/SH3GL1/RUFY1/RABEP1/EPN3/CLTA/CHMP5/PDCD6IP/CHMP6
KEGG_LEUKOCYTE_TRANSENDOTHELIAL_MIGRATION	KEGG_LEUKOCYTE_TRANSENDOTHELIAL_MIGRATION	112	0.398038093245707	1.78380423154265	0.000151212686612019	0.00107012055140813	0.000691782736322191	3275	tags=29%	list=16%	signal=25%	ICAM1/CXCR4/NCF2/PIK3R5/VCL/VASP/F11R/MYL12A/RAP1B/ITGA4/MSN/ITGAM/ACTB/MMP9/JAM3/ITGB1/RHOA/RAC2/CYBA/ITGB2/PRKCB/ACTN1/ITK/ACTN4/RASSF5/EZR/MYL12B/CYBB/MAPK14/GNAI3/PIK3R3/PECAM1/CLDN1
KEGG_RNA_POLYMERASE	KEGG_RNA_POLYMERASE	26	0.608667890716767	2.05818290095824	0.000162596768191175	0.00110806686471023	0.000716313247781785	4432	tags=58%	list=22%	signal=45%	POLR1C/POLR1E/POLR3C/POLR3D/POLR2D/POLR2H/POLR1D/POLR1B/POLR2K/POLR2A/POLR3B/POLR1A/POLR3F/POLR2B/POLR2I
KEGG_B_CELL_RECEPTOR_SIGNALING_PATHWAY	KEGG_B_CELL_RECEPTOR_SIGNALING_PATHWAY	75	0.444488768521777	1.85602489861781	0.000224574251893352	0.00142488490856471	0.000921121250960027	4802	tags=39%	list=24%	signal=30%	JUN/NFKBIA/FOS/NFKB1/NFKBIE/LYN/MALT1/PIK3R5/NFKBIB/KRAS/SYK/BLNK/BCL10/RAC2/CD72/PRKCB/CHUK/CARD11/PIK3R3/IFITM1/PPP3CC/GSK3B/GRB2/PPP3CA/PIK3CB/RELA/BTK/PPP3R1/RAC1
KEGG_P53_SIGNALING_PATHWAY	KEGG_P53_SIGNALING_PATHWAY	67	0.453649047415704	1.85483883295042	0.00022064966206188	0.00142488490856471	0.000921121250960027	6238	tags=54%	list=31%	signal=37%	CDKN1A/THBS1/GADD45B/SERPINE1/TNFRSF10B/GADD45A/CYCS/SIAH1/CASP3/CCND3/PPM1D/CCNB1/PMAIP1/TP53/GADD45G/MDM2/ATR/CASP9/TP73/PERP/BAX/RCHY1/CCNB3/COP1/MDM4/ADGRB1/BID/CDK2/DDB2/CDKN2A/CCND1/CCND2/ZMAT3/TP53I3/RRM2B/CDK4
KEGG_SMALL_CELL_LUNG_CANCER	KEGG_SMALL_CELL_LUNG_CANCER	84	0.416331621402095	1.77921603426483	0.000313496795443223	0.00186202347062549	0.00120371082483227	6797	tags=52%	list=34%	signal=35%	MYC/BIRC3/NFKBIA/TRAF4/PTGS2/NFKB1/PIK3R5/CYCS/PIAS2/E2F3/NOS2/ITGB1/PIAS4/CHUK/BCL2L1/TP53/TRAF6/COL4A1/CASP9/RARB/PIK3R3/MAX/LAMB1/BIRC2/RB1/TRAF5/ITGAV/PIK3CB/RELA/CDK2/CKS1B/PIK3CA/TRAF2/LAMA5/CCND1/LAMB3/FHIT/CDKN2B/XIAP/CDK4/PIK3CD/LAMA1/PIAS1/PIAS3
KEGG_PROSTATE_CANCER	KEGG_PROSTATE_CANCER	89	0.410081128297088	1.7743194644602	0.000313710476029294	0.00186202347062549	0.00120371082483227	3899	tags=31%	list=19%	signal=25%	CDKN1A/NFKBIA/PDGFA/NFKB1/PIK3R5/CREB3/HSP90AB1/HSP90AA1/KRAS/E2F3/HSP90B1/FGFR1/CHUK/TP53/MDM2/CREB5/CASP9/TCF7L2/PIK3R3/FOXO1/CREB3L3/ATF4/RB1/GSK3B/GRB2/TCF7/GSTP1/PIK3CB
KEGG_DRUG_METABOLISM_CYTOCHROME_P450	KEGG_DRUG_METABOLISM_CYTOCHROME_P450	57	-0.397581	-1.86873	0.000382886559717034	0.00220159771837295	0.00142322964631661	7290	tags=68%	list=36%	signal=44%	CYP2C18/MGST1/CYP3A43/GSTM1/CYP2E1/CYP2A13/FMO3/CYP2B6/GSTA3/GSTA4/ADH5/AOX1/FMO5/UGT2B15/MGST2/CYP2C9/MAOA/FMO1/FMO4/CYP2A7/ADH1A/CYP2A6/ALDH3B1/ADH1C/ADH7/MAOB/GSTZ1/FMO2/GSTK1/CYP2C8/UGT2B28/UGT2B4/GSTA1/GSTM4/ADH4/CYP1A2/GSTM5/ADH1B/ADH6
KEGG_TASTE_TRANSDUCTION	KEGG_TASTE_TRANSDUCTION	45	-0.405553	-1.78536	0.000561327868507608	0.00312982811531515	0.00202328705395087	5862	tags=56%	list=29%	signal=40%	ADCY8/GNG13/PRKACA/TAS2R3/TAS1R2/TAS2R41/GNG3/TAS2R8/PRKACG/TAS2R45/TAS2R7/TAS2R4/PRKX/TAS2R1/TAS2R13/TAS2R39/TAS2R9/TAS2R16/TRPM5/TAS2R50/SCNN1G/TAS2R38/TAS1R1/TAS2R10/ADCY6
KEGG_BLADDER_CANCER	KEGG_BLADDER_CANCER	41	0.508683855565618	1.90825912842087	0.000898701238054214	0.00486355964123457	0.00314406315480267	4003	tags=37%	list=20%	signal=29%	CDKN1A/MYC/THBS1/CXCL8/RASSF1/KRAS/E2F3/MMP9/TYMP/TP53/MDM2/RPS6KA5/RB1/DAPK3/VEGFA
KEGG_TYPE_II_DIABETES_MELLITUS	KEGG_TYPE_II_DIABETES_MELLITUS	46	0.473604385592102	1.81203182510898	0.00119554946504834	0.00628517433053984	0.00406307036241992	3899	tags=39%	list=19%	signal=32%	SOCS3/SOCS1/PIK3R5/HK3/HK1/PRKCD/SOCS2/PRKCE/HK2/IRS2/CACNA1B/MAPK8/CACNA1E/SOCS4/PIK3R3/TNF/CACNA1C/PIK3CB
KEGG_TGF_BETA_SIGNALING_PATHWAY	KEGG_TGF_BETA_SIGNALING_PATHWAY	81	0.415059859959267	1.75781644137876	0.00128586066168825	0.00657217671529551	0.00424860394066586	6224	tags=49%	list=31%	signal=34%	MYC/THBS1/ID2/BMP2/ID4/PPP2CA/PPP2CB/INHBB/TGFB3/SMURF2/ID1/RHOA/SMAD2/TGFBR2/PPP2R1B/RPS6KB1/SMAD1/E2F5/CUL1/INHBE/ID3/ACVR1/TNF/ROCK2/IFNG/RPS6KB2/TFDP1/BMP6/SMAD4/ZFYVE16/ROCK1/SMAD5/INHBA/THBS2/RBX1/ZFYVE9/TGFB2/BMP5/CDKN2B/CREBBP
KEGG_BASAL_TRANSCRIPTION_FACTORS	KEGG_BASAL_TRANSCRIPTION_FACTORS	32	0.531971279175418	1.89200772818031	0.0013939549797241	0.00693210043970906	0.00448127774420552	4483	tags=56%	list=22%	signal=44%	GTF2B/TBP/GTF2E2/GTF2H3/GTF2F1/TAF7/TAF13/TAF4/GTF2H4/TBPL1/TAF12/GTF2F2/TAF2/TAF1/GTF2H1/TAF7L/TAF11/GTF2A2
KEGG_PROTEIN_EXPORT	KEGG_PROTEIN_EXPORT	23	0.58507969482981	1.91224292335015	0.00148339317101702	0.00718274588071401	0.0046433082638483	7779	tags=91%	list=39%	signal=56%	HSPA5/SRP54/SRP68/SRP19/SRP72/SRPRB/SEC61B/SRPRA/SPCS2/SPCS3/SEC63/SEC61G/SPCS1/SEC11C/SEC61A2/SEC11A/SEC61A1/SRP14/OXA1L/IMMP2L/SEC62
KEGG_PANCREATIC_CANCER	KEGG_PANCREATIC_CANCER	69	0.405354263491096	1.67066787039309	0.00226695259366515	0.010695366082933	0.00691405244491665	5944	tags=46%	list=29%	signal=33%	RALGDS/NFKB1/PIK3R5/TGFB3/KRAS/RALB/E2F3/RAC2/STAT3/SMAD2/CHUK/TGFBR2/BCL2L1/MAPK8/TP53/CASP9/PIK3R3/RB1/PIK3CB/VEGFA/STAT1/RELA/SMAD4/ARHGEF6/RAC1/RALBP1/CDKN2A/PIK3CA/CCND1/RALA/BRAF/TGFB2
KEGG_ERBB_SIGNALING_PATHWAY	KEGG_ERBB_SIGNALING_PATHWAY	87	0.384458058925317	1.65728616601446	0.0023378689421659	0.0107541971339632	0.00695208395959861	4174	tags=28%	list=21%	signal=22%	CDKN1A/MYC/HBEGF/JUN/AREG/PIK3R5/NCK1/SHC1/KRAS/CRK/CBLB/PRKCB/RPS6KB1/MAPK8/PAK2/MAP2K4/PIK3R3/NCK2/GSK3B/GRB2/RPS6KB2/PIK3CB/EREG/CRKL
KEGG_NOTCH_SIGNALING_PATHWAY	KEGG_NOTCH_SIGNALING_PATHWAY	47	0.442859471005864	1.70521002489698	0.00245088684771276	0.0109991019507109	0.00711040343495614	6816	tags=62%	list=34%	signal=41%	HES1/HES5/DTX1/MAML1/ADAM17/DTX4/CTBP1/SNW1/DTX2/NCOR2/HDAC2/PSEN1/NOTCH3/RBPJ/MAML2/CTBP2/JAG1/DLL3/KAT2A/NUMBL/PSENEN/NOTCH1/DTX3L/PTCRA/CIR1/DVL1/CREBBP/DVL2/NUMB
KEGG_NICOTINATE_AND_NICOTINAMIDE_METABOLISM	KEGG_NICOTINATE_AND_NICOTINAMIDE_METABOLISM	23	0.569014363912343	1.85973586212468	0.00265375118047912	0.0114506353563852	0.00740229859995155	3759	tags=48%	list=19%	signal=39%	NAMPT/PNP/NT5C3A/NNMT/BST1/NADK/NT5C2/CD38/NADSYN1/NT5M/NT5C
KEGG_JAK_STAT_SIGNALING_PATHWAY	KEGG_JAK_STAT_SIGNALING_PATHWAY	152	0.330543361320422	1.53425226066047	0.00267596369741611	0.0114506353563852	0.00740229859995155	4608	tags=30%	list=23%	signal=24%	MYC/SOCS3/SPRY2/SOCS1/IL15RA/PIM1/IL4R/SPRY4/IL6/IFNGR1/IL10/IFNGR2/PIK3R5/CSF2RB/OSMR/STAM2/SOCS2/PIAS2/CCND3/STAM/TSLP/STAT3/CBLB/PIAS4/JAK2/BCL2L1/CSF3R/IL7R/IL6ST/SOCS4/PIK3R3/GRB2/IFNG/LIF/SOCS5/IL10RB/SPRED1/PIK3CB/STAT1/SPRY1/IFNLR1/CLCF1/IFNAR2/IL22RA1/IFNAR1/IRF9
KEGG_HUNTINGTONS_DISEASE	KEGG_HUNTINGTONS_DISEASE	163	0.336911799144966	1.58132171945294	0.00288285919450617	0.0120555929952076	0.00779337533443055	8101	tags=54%	list=40%	signal=33%	TGM2/CREB3/CYCS/TBP/POLR2D/PPARGC1A/POLR2H/ITPR1/CASP3/SOD2/VDAC2/DNAH3/CLTB/SLC25A4/DNAH2/NDUFA4L2/DNALI1/POLR2K/TP53/AP2A2/CREB5/TAF4/POLR2A/RCOR1/CASP9/VDAC1/PLCB1/IFT57/DNAL4/GRIN1/TBPL1/BAX/CREB3L3/CLTA/TFAM/HDAC2/COX7A1/PLCB3/POLR2B/UQCRFS1/POLR2I/NDUFV2/UCP1/COX6A2/CYC1/NDUFA8/DCTN1/SLC25A5/GPX1/NDUFS3/NDUFS7/UQCRQ/NDUFAB1/DCTN4/PPARG/NDUFA9/ATP5MC3/COX7A2/NDUFB6/CREBBP/DLG4/NDUFS1/POLR2G/…
KEGG_METABOLISM_OF_XENOBIOTICS_BY_CYTOCHROME_P450	KEGG_METABOLISM_OF_XENOBIOTICS_BY_CYTOCHROME_P450	55	-0.352673	-1.66506	0.00329845263985737	0.013487006349639	0.00871871691938908	3861	tags=35%	list=19%	signal=28%	ADH1A/ALDH3B1/ADH1C/ADH7/GSTZ1/GSTK1/CYP1A1/CYP2C8/UGT2B28/UGT2B4/GSTA1/GSTM4/ADH4/CYP1A2/GSTM5/ADH1B/EPHX1/ADH6/AKR1C4
KEGG_CIRCADIAN_RHYTHM_MAMMAL	KEGG_CIRCADIAN_RHYTHM_MAMMAL	11	0.700774075447087	1.87046394968749	0.00357358776597336	0.0142943510638934	0.00924062740400433	1151	tags=36%	list=6%	signal=34%	BHLHE40/PER2/CRY1/CSNK1D
KEGG_CYTOSOLIC_DNA_SENSING_PATHWAY	KEGG_CYTOSOLIC_DNA_SENSING_PATHWAY	50	0.433655078709235	1.70504914177963	0.00395207696976489	0.0154719609029093	0.0100018969223613	2096	tags=28%	list=10%	signal=25%	CCL4/NFKBIA/IL1B/NFKB1/IL6/POLR1C/POLR3C/POLR3D/NFKBIB/TBK1/IRF7/POLR1D/RIPK1/CHUK
KEGG_ADHERENS_JUNCTION	KEGG_ADHERENS_JUNCTION	71	0.393111801815732	1.63033301380898	0.00503083508131677	0.0192848678117143	0.0124667623725613	6486	tags=49%	list=32%	signal=34%	PTPN1/VCL/ACTB/MAP3K7/PARD3/IQGAP1/RHOA/RAC2/FGFR1/SORBS1/ACTN1/SMAD2/TGFBR2/ACTN4/NECTIN2/CSNK2B/TCF7L2/YES1/CSNK2A1/TCF7/CTNNA2/TJP1/SMAD4/SSX2IP/FARP2/PTPRB/RAC1/INSR/WASL/TCF7L1/LMO7/CREBBP/NECTIN3/WASF3/CTNNA1
KEGG_RIBOSOME	KEGG_RIBOSOME	70	0.393953911388284	1.62776576570456	0.00600766806789367	0.0225594066222946	0.0145835981025131	8100	tags=56%	list=40%	signal=33%	RPL27A/RPLP2/RSL24D1/RPS11/RPL36A/RPL22L1/RPL10A/RPL18/RPS16/RPL35A/RPL6/RPL26L1/RPS7/RPL36AL/FAU/RPL36/RPL24/RPL10L/RPL15/RPS6/RPL39/RPL14/RPL29/RPL27/RPL22/RPS15A/RPS27A/RPL35/RPL9/RPS23/RPL32/RPL23A/RPS9/RPS5/MRPL13/RPS21/RPS17/RPS12/RPL12
KEGG_NATURAL_KILLER_CELL_MEDIATED_CYTOTOXICITY	KEGG_NATURAL_KILLER_CELL_MEDIATED_CYTOTOXICITY	128	0.335390485426868	1.52673795290138	0.00621772216171634	0.0228812175551161	0.0147916337741884	3899	tags=27%	list=19%	signal=22%	ICAM1/TNFRSF10D/TNFRSF10B/IFNGR1/IFNGR2/FCGR3B/PIK3R5/GZMB/FCER1G/TNFRSF10A/HLA-E/SHC1/CASP3/KRAS/RAET1E/SYK/CD48/TNFRSF10C/LCP2/RAC2/ICAM2/ITGB2/HCST/PRKCB/KIR2DS4/TYROBP/PIK3R3/MICA/PPP3CC/GRB2/PPP3CA/TNF/IFNG/PRF1/PIK3CB
KEGG_NUCLEOTIDE_EXCISION_REPAIR	KEGG_NUCLEOTIDE_EXCISION_REPAIR	43	0.44458572509691	1.68981024267298	0.0069231014541674	0.0249774640699373	0.0161467588095132	7582	tags=65%	list=38%	signal=41%	CCNH/RFC2/MNAT1/GTF2H3/CDK7/ERCC1/RFC5/POLE4/GTF2H4/ERCC3/RAD23A/POLE3/GTF2H1/CUL4A/RPA2/RFC4/CUL4B/DDB2/RAD23B/RFC1/RBX1/ERCC8/XPA/CETN2/RPA4/POLD3/POLD4/PCNA
KEGG_RENAL_CELL_CARCINOMA	KEGG_RENAL_CELL_CARCINOMA	69	0.384899478702676	1.58636346109071	0.00739464849297644	0.0261656792828397	0.0169148842045817	6720	tags=46%	list=33%	signal=31%	JUN/HIF1A/ELOC/PIK3R5/EPAS1/TGFB3/HGF/RAP1B/KRAS/CRK/VHL/EGLN1/PAK2/PIK3R3/GRB2/PIK3CB/VEGFA/EGLN2/CRKL/RAC1/PTPN11/CUL2/RAP1A/PIK3CA/FLCN/RBX1/BRAF/TGFB2/CREBBP/PIK3CD/TGFA/FH
KEGG_GALACTOSE_METABOLISM	KEGG_GALACTOSE_METABOLISM	25	0.508671456083365	1.70755860459983	0.00886921600389073	0.0296715589948344	0.0191812709749216	1673	tags=32%	list=8%	signal=29%	GLA/HK3/PFKP/HK1/B4GALT1/PGM2/GALK2/HK2
KEGG_BUTANOATE_METABOLISM	KEGG_BUTANOATE_METABOLISM	33	-0.398037	-1.60462	0.00880935039345206	0.0296715589948344	0.0191812709749216	7804	tags=58%	list=39%	signal=35%	ACSM1/ABAT/HMGCS1/ALDH5A1/ALDH2/ALDH1B1/ALDH7A1/EHHADH/HMGCS2/ACADS/HADHA/PDHA2/GAD1/ACSM5/HMGCL/BDH1/GAD2/ALDH3A2/ACSM2A
KEGG_ADIPOCYTOKINE_SIGNALING_PATHWAY	KEGG_ADIPOCYTOKINE_SIGNALING_PATHWAY	66	0.387667351608055	1.58336845523553	0.00860390363719327	0.0296715589948344	0.0191812709749216	3718	tags=32%	list=18%	signal=26%	NFKBIA/SOCS3/TNFRSF1B/TNFRSF1A/NFKB1/NFKBIE/PRKAA1/NFKBIB/PPARGC1A/ACSL4/STAT3/IRS2/ACSL3/PCK1/CHUK/JAK2/MAPK8/AGRP/PRKAG1/TNF/PRKAG2
KEGG_WNT_SIGNALING_PATHWAY	KEGG_WNT_SIGNALING_PATHWAY	146	0.314987346298827	1.45279886727836	0.00916506126741868	0.0301137727358042	0.019467141413878	4802	tags=34%	list=24%	signal=26%	MYC/JUN/SOX17/FOSL1/PPP2CA/PPP2CB/SIAH1/CACYBP/PPARD/MAP3K7/CCND3/RHOA/RAC2/AXIN1/FZD6/TBL1Y/SENP2/PRKCB/SMAD2/PPP2R5E/NKD2/PPP2R1B/MMP7/FRAT2/MAPK8/TP53/FZD5/CSNK1A1/CTBP1/CSNK2B/PLCB1/TCF7L2/CUL1/PPP3CC/CSNK2A1/GSK3B/PPP3CA/TCF7/ROCK2/WNT16/PLCB3/PSEN1/APC2/SMAD4/CTBP2/CHD8/DAAM1/PPP3R1/ROCK1/RAC1
KEGG_ACUTE_MYELOID_LEUKEMIA	KEGG_ACUTE_MYELOID_LEUKEMIA	56	0.398292141078535	1.58627473006634	0.0109345105739039	0.035297367466637	0.0228180922410182	3899	tags=32%	list=19%	signal=26%	MYC/PIM1/NFKB1/PIK3R5/PPARD/KRAS/RARA/STAT3/CHUK/RPS6KB1/SPI1/TCF7L2/PIK3R3/GRB2/TCF7/PIM2/RPS6KB2/PIK3CB
KEGG_AMINO_SUGAR_AND_NUCLEOTIDE_SUGAR_METABOLISM	KEGG_AMINO_SUGAR_AND_NUCLEOTIDE_SUGAR_METABOLISM	40	0.456546506108685	1.71741819831462	0.0111632660252408	0.0354144991145569	0.0228938123566643	5327	tags=42%	list=26%	signal=31%	HK3/HK1/NANP/NANS/PMM2/UAP1/PGM2/GALK2/HK2/GFPT1/HEXB/GNPDA1/UXS1/GNPDA2/MPI/NAGK/NPL
KEGG_PURINE_METABOLISM	KEGG_PURINE_METABOLISM	148	0.311522200054691	1.44327439436798	0.0142524340898445	0.0444482690259557	0.0287337208234153	6519	tags=47%	list=32%	signal=32%	PNP/POLR1C/PDE4B/POLR1E/POLR3C/POLR3D/NT5C3A/POLR2D/GMPS/POLR2H/PNPT1/PDE4D/PRPS1/AK2/ADA/ATIC/POLR1D/ENTPD1/IMPDH1/POLR1B/PPAT/POLR2K/NT5C2/POLE4/ADSL/DGUOK/POLR2A/POLR3B/POLE3/ITPA/ADCY7/NME1/PDE7A/IMPDH2/POLR1A/NT5M/DCK/NT5C/POLR3F/NME6/POLR2B/POLR2I/AK1/GMPR/ADPRM/GUCY2C/PRPS2/NUDT5/PDE9A/NME7/NUDT9/ADK/PFAS/GART/PDE6B/PAICS/FHIT/GDA/RRM2B/PAPSS2/CANT1/HPRT1/POLR3K/ADCY3/NPR1/POLR2G/NME3/PDE1…
KEGG_INSULIN_SIGNALING_PATHWAY	KEGG_INSULIN_SIGNALING_PATHWAY	135	0.320362936170178	1.47417693128085	0.0151003853437627	0.0463078483875388	0.0299358516464067	3899	tags=28%	list=19%	signal=23%	SOCS3/SOCS1/RHOQ/PTPN1/PIK3R5/HK3/HK1/PRKAA1/PPARGC1A/SOCS2/RHEB/SHC1/FBP2/KRAS/CRK/FLOT1/HK2/CBLB/SORBS1/CALML5/IRS2/PCK1/RPS6KB1/EIF4E/MAPK8/SOCS4/PIK3R3/FOXO1/GSK3B/GRB2/EIF4E2/PRKAG1/PHKA1/PRKAG2/MKNK2/RPS6KB2/PPP1CB/PIK3CB
KEGG_INTESTINAL_IMMUNE_NETWORK_FOR_IGA_PRODUCTION	KEGG_INTESTINAL_IMMUNE_NETWORK_FOR_IGA_PRODUCTION	44	0.394085058604484	1.50325858590831	0.0198009464460415	0.0597274450175677	0.0386109913443086	1659	tags=18%	list=8%	signal=17%	IL15RA/CXCR4/IL6/IL10/CD86/MAP3K14/ITGA4/TNFSF13B
KEGG_FRUCTOSE_AND_MANNOSE_METABOLISM	KEGG_FRUCTOSE_AND_MANNOSE_METABOLISM	31	0.448585320249188	1.57709773791566	0.0247295965219721	0.0733910606458527	0.0474438778774677	1751	tags=26%	list=9%	signal=24%	PFKFB3/HK3/PFKP/HK1/PMM2/FBP2/HK2/MTMR6
KEGG_THYROID_CANCER	KEGG_THYROID_CANCER	29	0.455959895023074	1.58642391482426	0.0291620571185111	0.0851717223778736	0.0550595230474812	5921	tags=48%	list=29%	signal=34%	MYC/KRAS/TFG/TPM3/TPR/TP53/TCF7L2/CCDC6/TCF7/NTRK1/PPARG/TCF7L1/CCND1/BRAF
KEGG_REGULATION_OF_ACTIN_CYTOSKELETON	KEGG_REGULATION_OF_ACTIN_CYTOSKELETON	209	0.282428842598034	1.35634365292153	0.0297684674751929	0.0855843439911797	0.0553262635640921	6261	tags=37%	list=31%	signal=26%	PDGFA/GNA13/LIMK2/PIK3R5/VCL/FGF21/ARPC5L/MYL12A/FGD3/ITGA4/MSN/ITGAM/ACTB/KRAS/PIP5K1A/CRK/ITGB1/IQGAP1/RHOA/RAC2/FGFR1/ITGB2/ACTN1/CD14/ARPC2/ACTN4/ARPC4/EZR/ARHGEF7/PAK2/MYL12B/TIAM2/ARPC1B/FGF3/ARPC3/PIK3R3/ARHGEF1/FGF8/CFL1/GNA12/ROCK2/GSN/PIP4K2A/ITGAV/PPP1CB/PIK3CB/FGF5/ARPC5/FGF18/ITGB5/CRKL/APC2/ARHGEF6/PPP1R12A/RDX/ROCK1/RAC1/ITGB4/DIAPH3/WASL/PIKFYVE/ITGA8/PIK3CA/PFN1/RRAS2/MOS/PDGFRA/…
KEGG_FOCAL_ADHESION	KEGG_FOCAL_ADHESION	195	0.286434610807888	1.36640729522686	0.0335946248600224	0.0950986303729865	0.0614768033875713	6540	tags=37%	list=32%	signal=25%	BIRC3/THBS1/JUN/PDGFA/PIK3R5/VCL/VASP/MYL12A/HGF/RAP1B/ITGA4/SHC1/ACTB/CCND3/CRK/ITGB1/CAV2/RHOA/RAC2/PRKCB/ACTN1/ACTN4/SPP1/MAPK8/PAK2/FLT1/MYL12B/CAPN2/TNC/COL4A1/TLN2/CAV1/PIK3R3/LAMB1/ZYX/BIRC2/GSK3B/GRB2/ROCK2/ITGAV/PARVA/PPP1CB/PIK3CB/TLN1/VEGFA/ITGB5/CRKL/PPP1R12A/ROCK1/RAC1/ITGB4/COL5A2/ITGA8/COL6A3/THBS2/RAP1A/PIK3CA/LAMA5/CCND1/CCND2/PDGFRA/LAMB3/MYL5/BRAF/MYLPF/PPP1CA/XIAP/SHC3/ILK/PIK…
KEGG_SPHINGOLIPID_METABOLISM	KEGG_SPHINGOLIPID_METABOLISM	34	0.415340467715496	1.50454752092854	0.0373729525026429	0.102801500518796	0.0664563475893821	5541	tags=53%	list=27%	signal=38%	SGMS2/UGCG/GLA/PLPP2/KDSR/SPTLC2/SMPD2/ASAH1/DEGS1/ACER3/SMPD3/NEU2/NEU1/PLPP1/SGPP1/CERK/SPTLC1/B4GALT6
KEGG_VIRAL_MYOCARDITIS	KEGG_VIRAL_MYOCARDITIS	65	0.343815737697586	1.39724501550169	0.0374331550802139	0.102801500518796	0.0664563475893821	5819	tags=37%	list=29%	signal=26%	ICAM1/CD55/CD86/MYH7/CYCS/HLA-E/CASP3/ACTB/RAC2/ITGB2/CASP9/CAV1/EIF4G2/EIF4G3/PRF1/CXADR/BID/RAC1/ABL1/SGCB/DAG1/CCND1/CD28/MYH9
KEGG_TIGHT_JUNCTION	KEGG_TIGHT_JUNCTION	130	0.300951884570718	1.37672164351168	0.0388235294117647	0.105051903114187	0.0679111272992169	4917	tags=32%	list=24%	signal=24%	PPP2R2A/YBX3/PPP2CA/VAPA/F11R/MYL12A/PPP2CB/MYH7/PRKCD/TJP2/ACTB/KRAS/PRKCE/TJAP1/PARD3/JAM3/HCLS1/RHOA/RAB3B/PRKCB/ACTN1/PPP2R1B/ACTN4/MYL12B/EPB41L3/PARD6A/CSNK2B/GNAI3/YES1/CLDN1/PRKCH/CSNK2A1/TJP3/CTNNA2/TJP1/MAGI1/EPB41/PARD6B/SPTAN1/OCLN/MAP3K20
KEGG_FATTY_ACID_METABOLISM	KEGG_FATTY_ACID_METABOLISM	40	-0.329855	-1.3999	0.0401578074741016	0.107087486597604	0.0692270365304878	6475	tags=48%	list=32%	signal=32%	ACAA2/ALDH1B1/ALDH7A1/ADH5/EHHADH/ACADS/HADHA/ECI2/ADH1A/ADH1C/ADH7/ACOX1/GCDH/CYP4A11/ADH4/ACAA1/ADH1B/ADH6/ALDH3A2
KEGG_FC_EPSILON_RI_SIGNALING_PATHWAY	KEGG_FC_EPSILON_RI_SIGNALING_PATHWAY	73	0.334212944404569	1.39334210041296	0.0435356200527705	0.114436486995854	0.0739778205407979	3899	tags=26%	list=19%	signal=21%	LYN/PIK3R5/FCER1G/PRKCD/KRAS/PRKCE/SYK/GAB2/LCP2/RAC2/PRKCB/MAPK8/MAPK14/MAP2K4/PIK3R3/PLA2G2A/GRB2/TNF/PIK3CB
KEGG_MTOR_SIGNALING_PATHWAY	KEGG_MTOR_SIGNALING_PATHWAY	50	0.364882229061426	1.43464740079516	0.0456375838926174	0.118272048397769	0.0764573310580544	5921	tags=38%	list=29%	signal=27%	HIF1A/PIK3R5/PRKAA1/RHEB/RPS6KB1/EIF4E/STRADA/CAB39/PIK3R3/EIF4E2/RPS6KB2/PIK3CB/VEGFA/RICTOR/RPS6KA2/PIK3CA/STK11/RPS6/BRAF

## Sheet: IL1B
ID	Description	setSize	enrichmentScore	NES	pvalue	p.adjust	qvalue	rank	leading_edge	core_enrichment
KEGG_SPLICEOSOME	KEGG_SPLICEOSOME	115	0.669372746983199	2.87127372976727	1e-10	4.69770473461956e-09	3.38621737163653e-09	3873	tags=60%	list=19%	signal=49%	HSPA6/EIF4A3/RBM8A/PRPF38A/U2AF1/MAGOHB/BCAS2/PCBP1/SRSF7/PRPF4/SNRPB/SRSF3/SNRPD1/HNRNPA1/ALYREF/ISY1/DDX5/SF3A1/SF3B4/SNU13/PRPF40A/HNRNPU/U2SURP/SF3B1/SNRPB2/SRSF5/RBM17/TCERG1/SNRNP27/SNRNP40/SF3B3/SRSF4/AQR/SMNDC1/HSPA2/DDX42/TRA2B/EFTUD2/HNRNPM/PQBP1/SRSF6/THOC1/RBM22/PHF5A/HNRNPC/PRPF18/DHX8/SART1/LSM8/DHX16/SRSF8/CCDC12/PUF60/CRNKL1/DDX23/NCBP1/PRPF31/RBM25/SF3B5/ACIN1/CTNNBL1/HNRNPK/PPIL…
KEGG_LEISHMANIA_INFECTION	KEGG_LEISHMANIA_INFECTION	66	0.711295675961172	2.75886961769669	1e-10	4.69770473461956e-09	3.38621737163653e-09	2705	tags=56%	list=13%	signal=49%	IL1B/JUN/PTGS2/TGFB3/FOS/NFKBIA/IL10/IFNG/NFKB1/NCF2/TLR4/FCGR3B/ITGA4/RELA/IFNGR2/ITGB2/TNF/FCGR2C/FCGR1A/FCGR2A/IFNGR1/NOS2/NFKBIB/ITGAM/MAP3K7/HLA-DRA/HLA-DQA1/JAK2/CYBA/TLR2/HLA-DMB/HLA-DMA/HLA-DPB1/NCF4/PRKCB/TGFB2/HLA-DQB1
KEGG_NOD_LIKE_RECEPTOR_SIGNALING_PATHWAY	KEGG_NOD_LIKE_RECEPTOR_SIGNALING_PATHWAY	61	0.670400406904926	2.57079617421469	1.0212401596999e-10	4.69770473461956e-09	3.38621737163653e-09	1903	tags=39%	list=9%	signal=36%	IL1B/CCL2/CXCL8/RIPK2/TNFAIP3/CXCL1/BIRC3/CCL8/NFKBIA/NLRP3/IL6/NFKB1/CXCL2/HSP90AB1/RELA/TNF/CASP1/NFKBIB/NOD2/MAP3K7/HSP90AA1/BIRC2/CASP5/TRIP6
KEGG_CYTOKINE_CYTOKINE_RECEPTOR_INTERACTION	KEGG_CYTOKINE_CYTOKINE_RECEPTOR_INTERACTION	250	0.486578282431425	2.28659895142778	1e-10	4.69770473461956e-09	3.38621737163653e-09	2816	tags=29%	list=14%	signal=25%	IL1B/CCL2/CCL4/CXCL8/CXCL1/CCL20/CCL18/TNFRSF12A/TGFB3/CCL8/PLEKHO2/CXCR4/CXCL3/IL6/TNFRSF10D/IL10/IL15RA/TNFRSF10B/INHBB/IFNG/BMP2/IL4R/CSF2RB/CXCL2/IL18RAP/TNFRSF1A/PDGFA/TNFRSF1B/CCR2/TNFRSF11B/CSF3R/LIF/CCR1/IL17RA/IFNGR2/TNF/TNFRSF10C/CXCL10/TNFSF9/TSLP/IFNGR1/CXCR1/CXCR2/CX3CR1/CXCL16/TNFSF13B/PF4/TNFRSF21/CXCL11/XCL1/CXCL6/OSMR/HGF/VEGFA/IL1R2/TNFRSF13B/CLCF1/IFNLR1/CCL26/EGF/IL1R1/CCR3/IL…
KEGG_MAPK_SIGNALING_PATHWAY	KEGG_MAPK_SIGNALING_PATHWAY	256	0.430142578492197	2.03006964688827	1.91614511361071e-09	7.0514140180874e-08	5.08282703820945e-08	3012	tags=27%	list=15%	signal=23%	IL1B/JUN/DUSP5/MYC/GADD45B/JUND/HSPA6/MAP3K14/TGFB3/FOS/DUSP2/NR4A1/RASGRP4/GADD45A/GADD45G/NFKB1/DUSP10/DUSP6/MAP3K8/DUSP1/RELB/TNFRSF1A/PDGFA/SRF/DUSP16/RELA/TNF/FGFR1/DUSP14/RAC2/CD14/NTF3/FGF21/MAPKAPK2/NFKB2/MEF2C/CACNB2/FGF1/DUSP4/DDIT3/MAP3K7/RAP1B/FGF23/CACNA1E/HSPA2/NFATC2/FGF5/IL1R2/MOS/MAP2K4/MAPKAPK5/PPP3CA/CASP3/EGF/IL1R1/PRKCB/KRAS/CACNA2D2/TGFB2/CRK/TGFBR2/HSPB1/RASA2/MAPK8/CACNA1C…
KEGG_CHEMOKINE_SIGNALING_PATHWAY	KEGG_CHEMOKINE_SIGNALING_PATHWAY	179	0.436123231495198	1.98192274280328	2.13631726776551e-07	6.55137295448089e-06	4.72238553927113e-06	2936	tags=26%	list=15%	signal=22%	CCL2/CCL4/CXCL8/CXCL1/CCL20/CCL18/CCL8/NFKBIA/CXCR4/CXCL3/NFKB1/FGR/CXCL2/HCK/CCR2/PRKCD/RELA/CCR1/RAC2/CXCL10/LYN/ITK/CXCR1/NFKBIB/CXCR2/CX3CR1/CXCL16/PF4/RAP1B/CXCL11/XCL1/CXCL6/JAK2/ADCY7/PIK3R5/CCL26/PRKCB/KRAS/CCR3/SHC3/CCL7/PARD3/GNG2/CRK/STAT3/PIK3CG
KEGG_GRAFT_VERSUS_HOST_DISEASE	KEGG_GRAFT_VERSUS_HOST_DISEASE	35	0.668820699071426	2.30461644465366	7.69180151379983e-07	2.02184496934167e-05	1.45739397103576e-05	2920	tags=46%	list=14%	signal=39%	IL1B/IL6/GZMB/IFNG/TNF/HLA-E/PRF1/CD86/HLA-DRA/HLA-DQA1/HLA-DMB/HLA-DMA/CD28/HLA-DPB1/HLA-DQB1/HLA-G
KEGG_APOPTOSIS	KEGG_APOPTOSIS	87	0.51325778324753	2.09922374415279	9.82851156128729e-07	2.26055765909608e-05	1.629463758845e-05	2985	tags=33%	list=15%	signal=29%	IL1B/BIRC3/MAP3K14/NFKBIA/TNFRSF10D/TNFRSF10B/NFKB1/CSF2RB/TNFRSF1A/RELA/TNF/IRAK2/TNFRSF10C/CFLAR/CASP7/BIRC2/CYCS/RIPK1/FADD/PPP3CA/CASP3/BCL2L1/PIK3R5/IL1R1/CASP10/TNFRSF10A/PIK3CG/TRAF2/PPP3CC
KEGG_PATHWAYS_IN_CANCER	KEGG_PATHWAYS_IN_CANCER	320	0.351681708889775	1.70194168668391	7.90127726657545e-06	0.000161537224116654	0.000116439875507428	3983	tags=31%	list=20%	signal=25%	CXCL8/JUN/MYC/PTGS2/RALGDS/CDKN1A/BIRC3/TGFB3/FOS/TRAF4/NFKBIA/IL6/NFKB1/RASSF1/BMP2/PDGFA/HSP90AB1/MMP9/CSF3R/RELA/AXIN1/FGFR1/RAC2/HIF1A/LAMA1/EPAS1/RASSF5/FGF21/NFKB2/NOS2/CTNNA2/FOXO1/ELOC/FGF1/FGF23/HSP90AA1/BIRC2/PPARD/CYCS/E2F3/FADD/FGF5/HGF/TPM3/VEGFA/DVL2/MSH3/PIAS2/CASP3/CBLB/BCL2L1/PIK3R5/EGF/PRKCB/FZD6/KRAS/TPR/MSH6/CCND1/TFG/TRAF5/VHL/TGFB2/CRK/GSTP1/KITLG/TGFBR2/MAPK8/EGLN1/STAT3/ST…
KEGG_INTESTINAL_IMMUNE_NETWORK_FOR_IGA_PRODUCTION	KEGG_INTESTINAL_IMMUNE_NETWORK_FOR_IGA_PRODUCTION	44	0.597986983423449	2.17620102832813	9.1049506585099e-06	0.000167531092116582	0.000120760398207605	2739	tags=39%	list=14%	signal=33%	MAP3K14/CXCR4/IL6/IL10/IL15RA/ITGA4/TNFSF13B/CD86/HLA-DRA/HLA-DQA1/TNFRSF13B/HLA-DMB/HLA-DMA/CD28/HLA-DPB1/HLA-DQB1/LTBR
KEGG_CYTOSOLIC_DNA_SENSING_PATHWAY	KEGG_CYTOSOLIC_DNA_SENSING_PATHWAY	50	0.563191693364146	2.09286756690896	2.14255845083384e-05	0.000358391595412206	0.000258337191201018	1761	tags=32%	list=9%	signal=29%	IL1B/CCL4/NFKBIA/IL6/NFKB1/RELA/POLR1C/CXCL10/POLR3D/POLR3C/CASP1/NFKBIB/AIM2/TBK1/RIPK1/IRF7
KEGG_TOLL_LIKE_RECEPTOR_SIGNALING_PATHWAY	KEGG_TOLL_LIKE_RECEPTOR_SIGNALING_PATHWAY	97	0.469566192442744	1.9480629140878	2.54336783670107e-05	0.000389983068294164	0.000281109076688013	1998	tags=25%	list=10%	signal=22%	IL1B/CCL4/CXCL8/JUN/FOS/NFKBIA/IL6/NFKB1/TLR4/MAP3K8/RELA/TNF/CXCL10/CD14/CD86/TBK1/MAP3K7/CXCL11/TICAM1/RIPK1/IRF7/FADD/TLR2/MAP2K4
KEGG_NATURAL_KILLER_CELL_MEDIATED_CYTOTOXICITY	KEGG_NATURAL_KILLER_CELL_MEDIATED_CYTOTOXICITY	128	0.417865029579171	1.82061555063838	4.97070059532823e-05	0.000703545315031073	0.000507132206486929	2985	tags=27%	list=15%	signal=23%	ICAM1/TNFRSF10D/CD48/GZMB/TNFRSF10B/IFNG/LCP2/FCGR3B/KIR2DS4/IFNGR2/ITGB2/TNF/RAC2/ICAM2/TNFRSF10C/FCER1G/HLA-E/PRF1/IFNGR1/RAET1E/SYK/NFATC2/TYROBP/PPP3CA/CASP3/PIK3R5/HCST/PRKCB/KRAS/SHC3/TNFRSF10A/HLA-G/PIK3CG/PPP3CC
KEGG_ALLOGRAFT_REJECTION	KEGG_ALLOGRAFT_REJECTION	33	0.625068291384821	2.12429219833347	5.41209097942676e-05	0.000711303385867517	0.000512724408577272	2920	tags=45%	list=14%	signal=39%	IL10/GZMB/IFNG/TNF/HLA-E/PRF1/CD86/HLA-DRA/HLA-DQA1/HLA-DMB/HLA-DMA/CD28/HLA-DPB1/HLA-DQB1/HLA-G
KEGG_SYSTEMIC_LUPUS_ERYTHEMATOSUS	KEGG_SYSTEMIC_LUPUS_ERYTHEMATOSUS	50	0.540875740690874	2.00993961515672	7.64280652268456e-05	0.000937517600115973	0.000675784997795267	2705	tags=34%	list=13%	signal=30%	IL10/IFNG/FCGR3B/SNRPB/TNF/SNRPD1/FCGR2C/FCGR1A/FCGR2A/CD86/HLA-DRA/HLA-DQA1/HLA-DMB/HLA-DMA/CD28/HLA-DPB1/HLA-DQB1
KEGG_TYPE_I_DIABETES_MELLITUS	KEGG_TYPE_I_DIABETES_MELLITUS	39	0.593080529920351	2.09925094739099	0.000107692470414188	0.00123846340976316	0.000892713899486032	3189	tags=46%	list=16%	signal=39%	IL1B/GZMB/IFNG/HSPD1/TNF/HLA-E/PRF1/CD86/HLA-DRA/HLA-DQA1/HLA-DMB/HLA-DMA/CD28/HLA-DPB1/HLA-DQB1/ICA1/HLA-G/CPE
KEGG_JAK_STAT_SIGNALING_PATHWAY	KEGG_JAK_STAT_SIGNALING_PATHWAY	152	0.398743389307341	1.77012749316236	0.000117214464149206	0.00126867420020317	0.000914490556210522	3990	tags=30%	list=20%	signal=24%	MYC/SOCS3/PIM1/SOCS1/IL6/SPRY4/IL10/SOCS2/IL15RA/SPRY2/IFNG/IL4R/CSF2RB/CSF3R/LIF/IFNGR2/TSLP/IFNGR1/CCND2/CCND3/CISH/OSMR/JAK2/STAM2/CLCF1/PIAS2/CBLB/IFNLR1/BCL2L1/PIK3R5/CCND1/IL23A/CSH1/STAT3/PIK3CG/STAM/SPRED2/CSF2RA/SPRY1/IL22/IRF9/PIK3R3/SOCS5/STAT1/IFNA8/IL6ST
KEGG_T_CELL_RECEPTOR_SIGNALING_PATHWAY	KEGG_T_CELL_RECEPTOR_SIGNALING_PATHWAY	108	0.418726597857191	1.78473764524974	0.000279983912082724	0.00286205776795674	0.0020630393521885	2390	tags=23%	list=12%	signal=21%	JUN/MAP3K14/FOS/NFKBIA/IL10/IFNG/NFKB1/LCP2/MAP3K8/NFKBIE/MALT1/RELA/TNF/ITK/NFKBIB/NCK1/PTPRC/MAP3K7/NFATC2/PPP3CA/CBLB/BCL10/CD28/PIK3R5/KRAS
KEGG_BLADDER_CANCER	KEGG_BLADDER_CANCER	41	0.555928453010477	1.99671915999451	0.000429175941267109	0.00415623016806042	0.00299590961770946	3983	tags=44%	list=20%	signal=35%	CXCL8/MYC/THBS1/CDKN1A/RASSF1/MMP9/E2F3/VEGFA/EGF/KRAS/CCND1/CDKN2A/MMP1/MDM2/CDK4/RPS6KA5/TP53/MAP2K1
KEGG_CELL_CYCLE	KEGG_CELL_CYCLE	122	0.397150897956396	1.71213561874133	0.000572080749164249	0.00526314289231109	0.00379379865235239	4049	tags=31%	list=20%	signal=25%	MYC/GADD45B/CDKN1A/WEE1/TGFB3/CCNH/GADD45A/GADD45G/MCM4/YWHAH/BUB3/CCNB3/CCND2/YWHAG/CCND3/CCNB1/E2F3/CDC16/CDC7/CCND1/ANAPC10/YWHAZ/CUL1/TGFB2/ORC4/CDK7/CDKN2A/TFDP1/PLK1/PRKDC/MDM2/MCM3/CDK4/MAD1L1/TP53/GSK3B/RBL1/DBF4
KEGG_EPITHELIAL_CELL_SIGNALING_IN_HELICOBACTER_PYLORI_INFECTION	KEGG_EPITHELIAL_CELL_SIGNALING_IN_HELICOBACTER_PYLORI_INFECTION	68	0.472488682221296	1.83499405612855	0.000703932564585859	0.00616779008970467	0.0044458898815949	2857	tags=29%	list=14%	signal=25%	CXCL8/JUN/HBEGF/CXCL1/MAP3K14/NFKBIA/NFKB1/RELA/LYN/CXCR1/CXCR2/ATP6V0B/ATP6V1G1/F11R/MAP2K4/CASP3/ATP6V1C1/ATP6V0A2/MAPK8/JAM3
KEGG_B_CELL_RECEPTOR_SIGNALING_PATHWAY	KEGG_B_CELL_RECEPTOR_SIGNALING_PATHWAY	75	0.451563023669596	1.7920939855087	0.000886461726668384	0.00741404353213558	0.00534421902201993	2390	tags=25%	list=12%	signal=22%	JUN/FOS/NFKBIA/NFKB1/NFKBIE/MALT1/RELA/RAC2/CD72/LYN/NFKBIB/SYK/NFATC2/BLNK/PPP3CA/BCL10/PIK3R5/PRKCB/KRAS
KEGG_GALACTOSE_METABOLISM	KEGG_GALACTOSE_METABOLISM	25	0.61691581869691	1.95399437277036	0.0012859747046756	0.00981585235040366	0.00707549997797976	1926	tags=36%	list=10%	signal=33%	HK1/PGM2/GALK2/GLA/PFKP/HK2/B4GALT1/HK3/MGAM
KEGG_COLORECTAL_CANCER	KEGG_COLORECTAL_CANCER	62	0.465682453971639	1.79413599307944	0.00125018617001191	0.00981585235040366	0.00707549997797976	4930	tags=47%	list=24%	signal=35%	JUN/MYC/RALGDS/TGFB3/FOS/AXIN1/RAC2/CYCS/MSH3/CASP3/PIK3R5/KRAS/MSH6/CCND1/TGFB2/TGFBR2/MAPK8/PIK3CG/BIRC5/TCF7/PIK3R3/TP53/GSK3B/MAP2K1/MAPK10/SMAD4/CASP9/RHOA/PIK3CD
KEGG_VIRAL_MYOCARDITIS	KEGG_VIRAL_MYOCARDITIS	65	0.460329654658429	1.78760867058759	0.00133367559108745	0.00981585235040366	0.00707549997797976	3151	tags=34%	list=16%	signal=29%	ICAM1/ITGB2/RAC2/HLA-E/PRF1/MYH7/CD55/ACTB/CD86/HLA-DRA/HLA-DQA1/CYCS/HLA-DMB/HLA-DMA/CASP3/CAV1/CD28/HLA-DPB1/CCND1/HLA-DQB1/HLA-G/MYH4
KEGG_ANTIGEN_PROCESSING_AND_PRESENTATION	KEGG_ANTIGEN_PROCESSING_AND_PRESENTATION	74	0.447126897096626	1.77514967856279	0.00155457507026321	0.0110016081895551	0.00793022100620101	4297	tags=38%	list=21%	signal=30%	HSPA6/KIR2DS4/HSP90AB1/HSPA4/HLA-E/NFYA/PSME3/HLA-DRA/HLA-DQA1/HSP90AA1/HSPA2/CTSL/CTSS/HLA-DMB/HLA-DMA/HSPA5/TAP1/HLA-DPB1/HLA-DQB1/TAP2/HLA-G/CD74/IFNA8/HLA-B/HLA-F/KIR2DL3/HSPA1L/KIR2DL4
KEGG_P53_SIGNALING_PATHWAY	KEGG_P53_SIGNALING_PATHWAY	67	0.455621978595398	1.77294160482115	0.00168537413924831	0.0114855126526551	0.00827903085946537	2437	tags=27%	list=12%	signal=24%	GADD45B/THBS1/CDKN1A/SERPINE1/GADD45A/TNFRSF10B/GADD45G/PMAIP1/TP73/CCNB3/PPM1D/CCND2/CCND3/CCNB1/CYCS/SIAH1/CASP3/CCND1
KEGG_OLFACTORY_TRANSDUCTION	KEGG_OLFACTORY_TRANSDUCTION	110	-0.349162	-1.59382	0.00180410433881958	0.0118555427979572	0.00854575739440853	7997	tags=58%	list=40%	signal=35%	OR51B4/OR5V1/GUCY2D/OR2S2/PRKACA/PRKACG/OR10C1/OR7E24/OR2F2/OR10A5/PRKG2/OR6A2/OR2B3/OR2L2/OR51I1/OR7A17/CLCA2/OR52D1/PDE1C/OR51B2/OR12D3/CLCA4/OR1F1/OR1J4/OR5P2/OR1E1/OR52A1/OR10H1/CAMK2B/OR1A1/OR51E2/OR2H1/OR8G1/OR2F1/OR1D2/OR51E1/PRKACB/CALM3/CAMK2G/OR5L2/OR8B8/OR4D2/OR10H3/OR5I1/OR1I1/CNGB1/OR2H2/OR51I2/OR1J2/OR8D1/OR2C3/OR7A5/OR1Q1/OR2J3/OR51B6/PRKX/OR2B2/CALML3/OR10A3/OR8D2/OR1C1/OR7A10/OR7…
KEGG_CELL_ADHESION_MOLECULES_CAMS	KEGG_CELL_ADHESION_MOLECULES_CAMS	128	0.366659814495579	1.59752	0.00252767295014191	0.0160376490629693	0.0115603191186163	2920	tags=23%	list=14%	signal=20%	ICAM1/SDC4/VCAN/SELL/CD274/ITGA4/ITGB2/ICAM2/HLA-E/CD276/ITGAM/PVR/CD86/CLDN2/PTPRC/L1CAM/HLA-DRA/HLA-DQA1/ESAM/F11R/HLA-DMB/HLA-DMA/CD28/HLA-DPB1/CLDN3/PECAM1/NECTIN2/HLA-DQB1/JAM3/HLA-G
KEGG_HEMATOPOIETIC_CELL_LINEAGE	KEGG_HEMATOPOIETIC_CELL_LINEAGE	83	0.420118159523365	1.68737801264023	0.00310867683927741	0.0190665512809015	0.0137436239210159	3794	tags=29%	list=19%	signal=24%	IL1B/CD37/IL6/IL4R/ITGA4/CSF3R/TNF/CD14/FCGR1A/TFRC/CD55/ITGAM/HLA-DRA/GP9/IL1R2/CD44/IL1R1/THPO/KITLG/CD9/CSF2RA/CD36/ITGA3/CD38
KEGG_TGF_BETA_SIGNALING_PATHWAY	KEGG_TGF_BETA_SIGNALING_PATHWAY	81	0.404992086275913	1.62178070630636	0.00323188263574166	0.0191827872573053	0.0138274095790645	3305	tags=30%	list=16%	signal=25%	MYC/THBS1/TGFB3/ID4/ID2/INHBB/IFNG/BMP2/PPP2CA/TNF/PPP2CB/SMURF2/BMP5/BMP6/ID1/THBS3/CUL1/TGFB2/RPS6KB1/TGFBR2/DCN/TFDP1/BMP7/ZFYVE9
KEGG_NEUROTROPHIN_SIGNALING_PATHWAY	KEGG_NEUROTROPHIN_SIGNALING_PATHWAY	124	0.36407505522213	1.57585475872805	0.00433391157724563	0.0249199915691624	0.0179629229846365	4938	tags=38%	list=24%	signal=29%	JUN/RIPK2/NFKBIA/NFKB1/NFKBIE/PRKCD/SH2B3/RELA/YWHAH/IRAK2/NTF3/MAPKAPK2/NFKBIB/TP73/YWHAG/RAP1B/ZNF274/IRS2/ARHGDIA/PIK3R5/KRAS/SHC3/YWHAZ/CRK/MAPK8/PIK3CG/CALML5/SHC1/NTRK1/PIK3R3/RPS6KA5/IRAK3/TP53/TRAF6/GSK3B/MAP2K1/CALML6/MAPK14/ATF4/PLCG1/SHC4/MAPK10/RPS6KA1/MAPK13/RHOA/PIK3CD/PLCG2
KEGG_AUTOIMMUNE_THYROID_DISEASE	KEGG_AUTOIMMUNE_THYROID_DISEASE	46	0.464737233879408	1.70478	0.00604048860534708	0.0336803001025413	0.0242775618588112	2920	tags=33%	list=14%	signal=28%	IL10/GZMB/HLA-E/PRF1/CD86/CGA/HLA-DRA/HLA-DQA1/HLA-DMB/HLA-DMA/CD28/HLA-DPB1/HLA-DQB1/TSHR/HLA-G
KEGG_SMALL_CELL_LUNG_CANCER	KEGG_SMALL_CELL_LUNG_CANCER	84	0.390684032614338	1.56772058253057	0.00671365382130189	0.0363327147976337	0.0261894854948618	3949	tags=33%	list=20%	signal=27%	MYC/PTGS2/BIRC3/TRAF4/NFKBIA/NFKB1/RELA/LAMA1/NOS2/BIRC2/CYCS/E2F3/PIAS2/BCL2L1/PIK3R5/CCND1/TRAF5/PIK3CG/TRAF2/LAMA5/CDK4/PIK3R3/ITGA3/FHIT/RARB/MAX/TP53/TRAF6
KEGG_COMPLEMENT_AND_COAGULATION_CASCADES	KEGG_COMPLEMENT_AND_COAGULATION_CASCADES	67	0.423410919312477	1.64760013794524	0.00771598163298136	0.0405640177276734	0.0292395093460346	1790	tags=16%	list=9%	signal=15%	PLAUR/C5AR1/SERPINE1/PLAU/F3/THBD/CD55/C3AR1/CFD/PLAT/MASP1
KEGG_ARGININE_AND_PROLINE_METABOLISM	KEGG_ARGININE_AND_PROLINE_METABOLISM	50	0.427494584386072	1.58860572915509	0.00905306757031226	0.0462712342482626	0.0333534068379925	4566	tags=42%	list=23%	signal=33%	SAT1/ODC1/AMD1/NOS2/GOT1/NOS3/GLS/GATM/ARG2/SRM/GLUD2/P4HA1/GLUL/OAT/CKM/ALDH7A1/ASS1/LAP3/ALDH2/ASL/ALDH1B1
KEGG_HISTIDINE_METABOLISM	KEGG_HISTIDINE_METABOLISM	29	0.517707835431565	1.70966372047141	0.00985591211468757	0.0488376162393354	0.0352033160535255	5029	tags=55%	list=25%	signal=41%	HAL/TRMT11/ALDH3B2/UROC1/HEMK1/LCMT2/ALDH3A1/CNDP1/ALDH7A1/LCMT1/FTCD/METTL6/ALDH2/ALDH1B1/ALDH1A3/ASPA
KEGG_ENDOCYTOSIS	KEGG_ENDOCYTOSIS	173	0.32506489410054	1.47217756986871	0.0100860294407323	0.0488376162393354	0.0352033160535255	2992	tags=25%	list=15%	signal=21%	LDLR/HSPA6/ADRB2/CXCR4/NEDD4L/EHD4/VPS37B/PIP5K1A/CHMP1B/EHD1/RAB11FIP4/HLA-E/TFRC/VPS37A/CXCR1/HGS/CXCR2/ITCH/RAB5A/CLTB/SH3GLB1/CHMP4B/ASAP1/CHMP4C/SMURF2/ARFGAP3/HSPA2/RABEP1/STAM2/VPS37C/SH3GL1/CBLB/RAB31/EGF/TSG101/SH3GLB2/VPS4A/PARD3/ACAP3/CHMP2B/RNF41/HLA-G/STAM
KEGG_RIG_I_LIKE_RECEPTOR_SIGNALING_PATHWAY	KEGG_RIG_I_LIKE_RECEPTOR_SIGNALING_PATHWAY	68	0.405916561936809	1.57644935522354	0.0120121624595906	0.0566727664760173	0.0408510788099438	1778	tags=25%	list=9%	signal=23%	CXCL8/NFKBIA/NFKB1/RELA/TNF/CXCL10/NFKBIB/TBK1/TANK/MAP3K7/DDX3Y/DDX3X/CYLD/RNF125/RIPK1/IRF7/FADD
KEGG_RIBOSOME	KEGG_RIBOSOME	70	-0.356603	-1.48553	0.0137301006928416	0.0631584631870715	0.0455261233499486	6966	tags=53%	list=35%	signal=35%	RPL14/RPS15/RPL12/RPS8/RPL32/RPS27/MRPL13/RPS18/RPL39/RPS19/RPL23A/RPL19/RPS21/RPS17/RPL11/RPS3/RPS12/RPL38/RPL35/RPL37/RPL27/RPLP1/RPS4X/RPLP0/RPL41/RPL34/RPL7/RPL37A/RPS29/RPS25/RPS10/RPS27L/RPL30/RPS24/RPS28/RPL31/RPS2
KEGG_HOMOLOGOUS_RECOMBINATION	KEGG_HOMOLOGOUS_RECOMBINATION	28	-0.486493	-1.62085	0.0162626390289044	0.072761399341428	0.0524481482667044	5738	tags=54%	list=28%	signal=38%	TOP3B/RPA3/XRCC2/XRCC3/TOP3A/RPA1/MRE11/POLD2/MUS81/RAD52/RAD51/POLD1/RAD51D/SEM1/RAD54B
KEGG_ADIPOCYTOKINE_SIGNALING_PATHWAY	KEGG_ADIPOCYTOKINE_SIGNALING_PATHWAY	66	0.395438693094602	1.53376975695257	0.0166085802844564	0.072761399341428	0.0524481482667044	2125	tags=24%	list=11%	signal=22%	SOCS3/NFKBIA/PCK1/NFKB1/NFKBIE/TNFRSF1A/TNFRSF1B/RELA/TNF/NFKBIB/PPARGC1A/ACSL4/JAK2/PRKAA1/IRS2/PRKAG1
KEGG_CHRONIC_MYELOID_LEUKEMIA	KEGG_CHRONIC_MYELOID_LEUKEMIA	72	0.390031146799237	1.53922267236644	0.0172724355092464	0.0739099565977056	0.053276055671115	4490	tags=39%	list=22%	signal=30%	MYC/CDKN1A/TGFB3/NFKBIA/NFKB1/RELA/E2F3/CBLB/BCL2L1/PIK3R5/KRAS/CCND1/SHC3/TGFB2/CRK/TGFBR2/CDKN2A/PIK3CG/GAB2/MDM2/SHC1/CDK4/PIK3R3/TP53/MAP2K1/CHUK/SHC4/SMAD4
KEGG_UBIQUITIN_MEDIATED_PROTEOLYSIS	KEGG_UBIQUITIN_MEDIATED_PROTEOLYSIS	129	0.329353584195196	1.43715100124584	0.0200692811736672	0.0839260849080628	0.0604959193273222	4159	tags=33%	list=21%	signal=26%	SOCS3/BIRC3/SOCS1/NEDD4L/UBE2S/UBE2D3/UBE2M/UBE2N/ITCH/ELOC/UBE2B/UBE2I/UBE2J1/MID1/SMURF2/BIRC2/UBE2D2/CDC16/UBA6/SIAH1/UBE2O/PIAS2/CBLB/UBE2D1/UBR5/ANAPC10/VHL/CUL1/FBXW8/MGRN1/UBE2W/FBXO4/UBA2/MDM2/UBE2Z/UBE2L6/KLHL9/UBE4A/CUL4B/TRAF6/CDC34/UBE2F
KEGG_PANCREATIC_CANCER	KEGG_PANCREATIC_CANCER	69	0.390149816512974	1.51996518270607	0.021013765749406	0.08592295328646	0.0619353095771966	4646	tags=41%	list=23%	signal=31%	RALGDS/TGFB3/NFKB1/RELA/RAC2/E2F3/VEGFA/BCL2L1/PIK3R5/EGF/KRAS/CCND1/TGFB2/TGFBR2/MAPK8/STAT3/CDKN2A/PIK3CG/RALB/CDK4/PIK3R3/TP53/STAT1/MAP2K1/CHUK/MAPK10/SMAD4/CASP9
KEGG_LEUKOCYTE_TRANSENDOTHELIAL_MIGRATION	KEGG_LEUKOCYTE_TRANSENDOTHELIAL_MIGRATION	112	0.34213941585633	1.46101592374539	0.0240704506462525	0.0962818025850102	0.0694022146779822	3101	tags=24%	list=15%	signal=21%	ICAM1/CXCR4/NCF2/MMP9/ITGA4/ITGB2/VASP/RAC2/VCL/RASSF5/ITK/ITGAM/CTNNA2/ACTB/CLDN2/RAP1B/ESAM/F11R/CYBA/PIK3R5/NCF4/PRKCB/CLDN3/PECAM1/JAM3/PIK3CG/MYL12A
KEGG_CIRCADIAN_RHYTHM_MAMMAL	KEGG_CIRCADIAN_RHYTHM_MAMMAL	11	0.642485088833887	1.64933386467867	0.025504470824546	0.0998472900365206	0.0719723028867369	1483	tags=36%	list=7%	signal=34%	BHLHE40/PER2/CRY1/CSNK1D
KEGG_FC_GAMMA_R_MEDIATED_PHAGOCYTOSIS	KEGG_FC_GAMMA_R_MEDIATED_PHAGOCYTOSIS	92	0.346916911313953	1.43383202824138	0.0306262289519129	0.115580429416875	0.0833131241792121	3983	tags=33%	list=20%	signal=26%	LIMK2/PIP5K1A/HCK/PRKCD/VASP/RAC2/LYN/FCGR2C/FCGR1A/FCGR2A/ARPC5L/PLPP2/ASAP1/SYK/PTPRC/ARPC4/PLPP3/PIK3R5/PRKCB/RPS6KB1/CRK/PIK3CG/GAB2/MARCKS/SPHK1/PRKCE/PIK3R3/DNM2/DNM1L/MAP2K1
KEGG_OXIDATIVE_PHOSPHORYLATION	KEGG_OXIDATIVE_PHOSPHORYLATION	111	-0.298775	-1.36499	0.03077957087732	0.115580429416875	0.0833131241792121	6987	tags=46%	list=35%	signal=30%	NDUFB2/UQCRQ/NDUFS2/UQCR10/NDUFA1/NDUFB9/COX6B2/ATP6V0E1/COX8C/COX7A2/COX8A/ATP12A/PPA2/NDUFS4/UQCRB/COX6C/ATP5PB/ATP6V0A4/COX7C/COX7B/NDUFA6/NDUFB8/COX7A2L/COX15/COX5A/UQCR11/NDUFA4/NDUFA7/ATP6V0D2/NDUFB3/COX7B2/ATP5ME/ATP4A/COX6A1/ATP5PF/ATP5F1C/COX4I2/COX6B1/COX17/ATP5MF/ATP5MC2/SDHC/NDUFA11/ATP5F1E/ATP6V0A1/NDUFB1/NDUFV3/ATP6V1A/ATP6V1G2/ATP6V1E2/ATP6V0E2
KEGG_ASTHMA	KEGG_ASTHMA	26	0.494517964884223	1.58142276284134	0.0321157520049052	0.118185967378051	0.0851912579498538	2705	tags=35%	list=13%	signal=30%	IL10/TNF/FCER1G/HLA-DRA/HLA-DQA1/HLA-DMB/HLA-DMA/HLA-DPB1/HLA-DQB1
KEGG_RNA_POLYMERASE	KEGG_RNA_POLYMERASE	26	0.488016254976885	1.56063089525517	0.0343893761766281	0.122988355955742	0.0886529339269076	3862	tags=50%	list=19%	signal=40%	POLR1C/POLR1E/POLR3D/POLR3C/POLR2D/POLR2H/POLR2C/POLR1A/POLR2A/POLR3F/POLR2K/POLR1D/POLR1B
KEGG_PROTEASOME	KEGG_PROTEASOME	41	0.419889346353902	1.50810971879974	0.0347575788570574	0.122988355955742	0.0886529339269076	4317	tags=34%	list=21%	signal=27%	IFNG/PSMD12/PSMF1/PSME3/PSMC4/PSMD6/PSMA5/PSMD11/PSMC3/PSMA3/PSMC2/PSMD8/PSME4/PSMD14
KEGG_CYSTEINE_AND_METHIONINE_METABOLISM	KEGG_CYSTEINE_AND_METHIONINE_METABOLISM	34	0.463937861145654	1.58799846546146	0.0364729935156854	0.126623222771436	0.0912730324324997	3883	tags=38%	list=19%	signal=31%	SDS/AMD1/GOT1/MAT2A/DNMT1/CTH/SRM/IL4I1/DNMT3A/AHCYL2/MTR/MTAP/LDHB
KEGG_TYPE_II_DIABETES_MELLITUS	KEGG_TYPE_II_DIABETES_MELLITUS	46	0.40654787164782	1.49132501260763	0.0393955782046013	0.131796116175393	0.0950017771058327	3728	tags=37%	list=18%	signal=30%	SOCS3/SOCS1/SOCS2/PRKCD/TNF/HK1/HK2/CACNA1E/HK3/IRS2/PIK3R5/MAPK8/CACNA1C/PIK3CG/CACNA1B/PRKCE/PIK3R3
KEGG_RNA_DEGRADATION	KEGG_RNA_DEGRADATION	56	0.39780421405251	1.48952729370187	0.0389891181653347	0.131796116175393	0.0950017771058327	4504	tags=39%	list=22%	signal=31%	HSPD1/DCP1A/XRN2/CNOT9/MPHOSPH6/EXOSC2/EDC3/DIS3/PNPT1/LSM8/EXOSC3/EXOSC8/CNOT2/EDC4/CNOT10/LSM7/ENO1/EXOSC9/EXOSC10/PARN/EXOSC1/EXOSC5
KEGG_PYRIMIDINE_METABOLISM	KEGG_PYRIMIDINE_METABOLISM	90	0.336958111487272	1.38026136622166	0.0426621160409556	0.137716304412909	0.099269189679786	2808	tags=22%	list=14%	signal=19%	PNP/UPP1/UMPS/DHODH/POLR1C/NT5C3A/POLR1E/POLR3D/POLR3C/NT5M/POLR2D/NT5C/POLR2H/UPRT/POLR2C/POLR1A/POLR2A/PNPT1/POLR3F/NME5
KEGG_AXON_GUIDANCE	KEGG_AXON_GUIDANCE	129	0.306268306534942	1.33641722607062	0.0422764227642276	0.137716304412909	0.099269189679786	2707	tags=19%	list=13%	signal=16%	RND1/EPHA2/CXCR4/LIMK2/SEMA4A/PLXNA2/EFNB2/RAC2/SEMA3F/SEMA4D/NCK1/RGS3/SEMA4C/L1CAM/NFATC2/ROBO3/EFNA1/SEMA6B/RHOD/PPP3CA/KRAS/SRGAP1/SEMA4B/EPHA5
KEGG_FRUCTOSE_AND_MANNOSE_METABOLISM	KEGG_FRUCTOSE_AND_MANNOSE_METABOLISM	31	0.464777308663445	1.54465487579225	0.046151462021919	0.146411534690226	0.105536918598218	3712	tags=42%	list=18%	signal=34%	PFKFB3/HK1/MPI/FBP2/PFKP/HK2/PFKFB4/HK3/MTMR6/PMM2/FBP1/PFKFB1/MTMR7

## Sheet: KDM6B
ID	Description	setSize	enrichmentScore	NES	pvalue	p.adjust	qvalue	rank	leading_edge	core_enrichment
KEGG_NEUROACTIVE_LIGAND_RECEPTOR_INTERACTION	KEGG_NEUROACTIVE_LIGAND_RECEPTOR_INTERACTION	263	0.479246698644395	2.92778720489851	1e-10	9.2e-09	6.15789473684211e-09	5310	tags=53%	list=26%	signal=40%	SSTR2/CHRND/C5AR1/TAAR5/LPAR2/GALR3/UTS2R/S1PR4/CSH1/FSHB/GH1/GPR35/PTAFR/AVPR1B/PTGIR/HTR1A/GRIA2/HTR4/HTR1B/P2RY4/CNR2/ADRB2/HTR1D/CHRNB2/GIPR/GABRD/NPFFR1/S1PR2/GABBR2/HCRTR2/GRIN3B/AGTR2/GABRG2/GRIN2D/CGA/VIPR2/GRPR/HTR1F/AVPR2/TACR3/CNR1/GRID1/SSTR4/S1PR5/MC5R/GPR156/GLRA3/DRD5/FPR2/MC1R/MC4R/MTNR1A/TRHR/GRM8/HCRTR1/TACR1/MCHR2/BDKRB1/TACR2/TAAR2/GLP1R/PRL/PTGER1/GHRHR/HRH1/GHSR/MC2R/CHRNE/G…
KEGG_OLFACTORY_TRANSDUCTION	KEGG_OLFACTORY_TRANSDUCTION	110	0.541869200567326	2.9097097319282	1e-10	9.2e-09	6.15789473684211e-09	5811	tags=68%	list=29%	signal=49%	OR2C1/OR51M1/OR10A4/OR7C1/CNGA3/OR10J1/OR2S2/OR1Q1/OR13C4/OR51I1/CLCA1/OR1F1/OR2A4/CAMK2B/OR3A1/OR51B2/OR52D1/OR6B1/OR1I1/CAMK2A/OR11A1/OR5P2/OR51B5/OR8B8/OR7C2/OR14J1/OR10A5/CALM1/OR1A1/ARRB2/OR12D3/OR5V1/OR10H3/PRKX/OR8G1/PRKG2/OR5P3/GUCA1C/OR12D2/OR2B6/OR2H2/GUCA1A/OR2B3/OR1G1/OR2J2/GUCA1B/OR1A2/OR1E1/OR5I1/OR6A2/PRKACA/OR4D2/OR3A3/OR51B4/GNAL/OR7A5/CALML3/OR2J3/OR2F1/CLCA4/OR2H1/OR52A1/PDE1C/…
KEGG_PARKINSONS_DISEASE	KEGG_PARKINSONS_DISEASE	106	-0.473663	-2.44098	5.69404070273037e-10	3.4923449643413e-08	2.33755355164721e-08	6638	tags=67%	list=33%	signal=45%	ATP5F1D/ATP5F1C/SDHA/COX7A1/NDUFV2/NDUFB1/HTRA2/UBE2G1/NDUFB9/UQCRC1/NDUFA5/NDUFV3/NDUFA10/NDUFA7/VDAC1/UBA1/NDUFAB1/UBE2G2/COX5A/COX5B/NDUFS6/ATP5PD/ATP5F1E/UBE2L3/NDUFA9/UQCRC2/NDUFA8/COX7A2/NDUFB6/PPID/UQCRFS1/NDUFB10/PINK1/NDUFA4/ATP5F1A/COX7C/NDUFB8/COX4I1/GPR37/PARK7/COX7B/NDUFA1/COX6A2/NDUFS1/UQCRB/UQCR10/NDUFS7/NDUFB5/SLC25A31/NDUFS3/SDHC/NDUFA3/NDUFB2/UQCR11/LRRK2/ATP5PO/NDUFA2/SLC18A2/N…
KEGG_HUNTINGTONS_DISEASE	KEGG_HUNTINGTONS_DISEASE	163	-0.410245	-2.27576	1.26793929095754e-09	5.83252073840467e-08	3.90391834321137e-08	6638	tags=58%	list=33%	signal=39%	ATP5F1D/ATP5F1C/CREB3L4/SDHA/POLR2K/COX7A1/NDUFV2/POLR2E/NDUFB1/SOD1/TBPL1/NDUFB9/POLR2F/UQCRC1/CLTA/NDUFA5/NRF1/NDUFV3/NDUFA10/SIN3A/NDUFA7/VDAC1/NDUFAB1/RCOR1/COX5A/COX5B/PPARG/NDUFS6/BAX/ATP5PD/ATP5F1E/NDUFA9/UQCRC2/NDUFA8/COX7A2/NDUFB6/CREBBP/AP2A2/TAF4/PPID/PLCB1/UQCRFS1/NDUFB10/NDUFA4/HDAC2/POLR2B/ATP5F1A/COX7C/NDUFB8/DCTN4/COX4I1/COX7B/NDUFA1/IFT57/COX6A2/NDUFS1/UQCRB/UQCR10/DCTN2/NDUFS7/N…
KEGG_OXIDATIVE_PHOSPHORYLATION	KEGG_OXIDATIVE_PHOSPHORYLATION	111	-0.458973	-2.38048	1.96987008064501e-09	6.04093491397802e-08	4.04341753395554e-08	6638	tags=66%	list=33%	signal=44%	ATP5F1D/ATP5F1C/SDHA/ATP6AP1/COX7A1/NDUFV2/NDUFB1/ATP6V1F/NDUFB9/UQCRC1/NDUFA5/NDUFV3/NDUFA10/NDUFA7/NDUFAB1/COX5A/ATP6V1D/COX5B/NDUFS6/ATP6V1E1/ATP5PD/ATP5F1E/NDUFA9/UQCRC2/NDUFA8/COX7A2/NDUFB6/ATP5MG/UQCRFS1/TCIRG1/COX17/NDUFB10/NDUFA4/ATP5F1A/COX7C/NDUFB8/COX4I1/COX7B/ATP6V0E2/NDUFA1/ATP6V1B2/COX6A2/NDUFS1/UQCRB/UQCR10/NDUFS7/NDUFB5/NDUFS3/SDHC/NDUFA3/NDUFB2/UQCR11/COX11/ATP5PO/NDUFA2/PPA2/COX…
KEGG_CYTOKINE_CYTOKINE_RECEPTOR_INTERACTION	KEGG_CYTOKINE_CYTOKINE_RECEPTOR_INTERACTION	250	0.345412229645062	2.09897767889321	1.86713610829022e-09	6.04093491397802e-08	4.04341753395554e-08	5886	tags=44%	list=29%	signal=32%	TNFRSF12A/IL1B/CXCL8/CCL2/CCL4/CLCF1/LIF/CCL20/TNFRSF13C/CXCR1/TNFRSF1A/GH1/IL21/TGFB3/TNF/LTBR/IFNA4/IL5RA/TNFSF15/TNFSF8/TNFSF18/CCL18/RELT/CXCL1/IL10/IFNG/IL22/TNFRSF10C/IL20/CD70/CD40/CCL22/TNFSF9/CCL7/PDGFB/CCR3/CSF3R/IL17RA/CTF1/CCL8/FASLG/BMP7/GDF5/EPOR/IFNA21/IFNA16/TNFRSF10D/TNFSF11/PRL/CRLF2/PLEKHO2/GH2/PF4/IL2RG/EDA/IFNE/CCR4/EDA2R/IL6/IL19/CCL25/IL15RA/CCL11/IL12A/IL17A/LTA/IFNA17/IL4…
KEGG_RIBOSOME	KEGG_RIBOSOME	70	-0.522155	-2.45396	6.8760397551008e-09	1.80741616419793e-07	1.2097694005215e-07	7947	tags=76%	list=39%	signal=46%	RPS27/RPL7/RPS27A/RPS5/RPL6/RPL36A/RPL37A/RPS3/RPS29/RPL39/RPL24/RPLP0/RPL30/RPL27/RPS24/RPS9/RPL8/RPS12/RPS16/RPS18/RPL41/RPL10A/RPLP1/RPL36AL/RPS6/FAU/UBA52/RPL15/RPS17/RPL35A/RPL37/RPS2/RPS7/RPL19/RPL12/RPL26L1/RPL14/RPS19/MRPL13/RPS23/RPL18/RPL36/RPL34/RPS21/RPS10/RPS27L/RPL11/RPL35/RPL29/RPS15A/RPL23A/RPL32/RPL31
KEGG_ALZHEIMERS_DISEASE	KEGG_ALZHEIMERS_DISEASE	151	-0.365573	-1.99065	7.98103801734282e-07	1.83563874398885e-05	1.2286598000383e-05	5569	tags=50%	list=28%	signal=36%	CAPN2/NDUFA5/CALM3/NDUFV3/APP/NDUFA10/NDUFA7/NDUFAB1/COX5A/COX5B/MME/NDUFS6/ADAM10/ATP5PD/CHP1/ATP5F1E/NDUFA9/UQCRC2/NDUFA8/COX7A2/NDUFB6/PSEN1/PLCB1/UQCRFS1/NDUFB10/NDUFA4/GSK3B/ATP5F1A/COX7C/NDUFB8/COX4I1/COX7B/NDUFA1/BID/PSEN2/PPP3CC/PPP3CA/COX6A2/NDUFS1/UQCRB/UQCR10/PPP3R1/NDUFS7/NDUFB5/NDUFS3/SDHC/NDUFA3/CACNA1D/NDUFB2/CDK5/UQCR11/MAPK1/PSENEN/ATP5PO/NDUFA2/NAE1/NDUFB3/NDUFA6/COX6C/COX6A1/GN…
KEGG_PEROXISOME	KEGG_PEROXISOME	77	-0.454593	-2.17524	1.27239684043834e-06	2.34121018640655e-05	1.56705716138196e-05	6915	tags=60%	list=34%	signal=39%	PHYH/SCP2/DECR2/PEX14/EPHX2/HSD17B4/PAOX/BAAT/SOD1/ACOT8/ACSL1/NUDT19/CAT/XDH/IDH1/PEX19/PRDX1/PEX10/ACOX3/ACOX1/PEX3/FAR1/PRDX5/NUDT12/ABCD4/ACOX2/HAO1/GSTK1/PXMP2/PEX1/AGPS/HAO2/PEX5/DAO/HACL1/CROT/PEX11A/ABCD3/DDO/PEX12/ECI2/PEX11B/PEX7/GNPAT/PEX2/SLC25A17
KEGG_UBIQUITIN_MEDIATED_PROTEOLYSIS	KEGG_UBIQUITIN_MEDIATED_PROTEOLYSIS	129	-0.381836	-2.02384	1.20155134654107e-06	2.34121018640655e-05	1.56705716138196e-05	6901	tags=59%	list=34%	signal=39%	UBE2W/KLHL9/SIAH1/MID1/PIAS4/DDB2/ITCH/KLHL13/ANAPC10/CUL4A/MGRN1/UBE2G1/BRCA1/FBXO2/COP1/XIAP/UBA1/BTRC/UBE2Q1/UBE2G2/FBXO4/UBE3C/CUL4B/UBE2F/TRIM37/UBE2A/FBXW11/TRIM32/SAE1/UBE2R2/UBE2L3/UBE2D2/CUL1/SKP1/UBE2Q2/UBE4A/NEDD4/ANAPC5/TRIP12/CDC27/UBR5/RCHY1/PIAS1/UBE2E2/KEAP1/MAP3K1/WWP1/ELOB/HERC4/FBXW7/WWP2/CUL3/RBX1/RNF7/CUL2/UBA3/UBE3B/UBE2K/ANAPC13/UBE2J2/HERC1/CDC26/UBE3A/CDC23/UBE2E3/UBE2E1/…
KEGG_AUTOIMMUNE_THYROID_DISEASE	KEGG_AUTOIMMUNE_THYROID_DISEASE	46	0.524454553169121	2.36184529937606	1.60300424970783e-06	2.68138892678401e-05	1.79475116952934e-05	4300	tags=46%	list=21%	signal=36%	IFNA4/IL10/CD40/CGA/CTLA4/FASLG/IFNA21/TG/IFNA16/CD80/CD28/HLA-G/IFNA17/GZMB/IFNA10/IFNA7/IL4/TSHB/IFNA1/IFNA14/CD40LG
KEGG_RNA_DEGRADATION	KEGG_RNA_DEGRADATION	56	-0.484526	-2.14902	3.56476681707341e-06	5.46597578617923e-05	3.65857647015429e-05	6942	tags=77%	list=34%	signal=51%	LSM8/EXOSC9/EDC4/PNPT1/MPHOSPH6/DIS3/PARN/ZCCHC7/EXOSC4/DCPS/EXOSC5/EXOSC3/EXOSC6/CNOT3/EXOSC10/WDR61/CNOT10/CNOT6L/EXOSC8/LSM1/LSM7/LSM4/LSM5/C1D/PAPOLA/MTREX/LSM2/PATL1/EXOSC1/CNOT2/LSM3/EXOSC7/LSM6/TTC37/DDX6/CNOT8/CNOT4/DCP2/CNOT6/CNOT1/XRN1/CNOT7/DCP1B
KEGG_GRAFT_VERSUS_HOST_DISEASE	KEGG_GRAFT_VERSUS_HOST_DISEASE	35	0.533037364998248	2.27319244503105	4.81623815834008e-05	0.000632991300810411	0.000423684108666007	3447	tags=37%	list=17%	signal=31%	IL1B/TNF/IFNG/KIR2DL3/KIR2DL1/FASLG/CD80/KIR3DL1/CD28/KIR2DL5A/IL6/HLA-G/GZMB
KEGG_PYRIMIDINE_METABOLISM	KEGG_PYRIMIDINE_METABOLISM	90	-0.384556	-1.91674	4.80366532302008e-05	0.000632991300810411	0.000423684108666007	7194	tags=60%	list=36%	signal=39%	ENTPD6/POLE2/POLR1B/NT5C2/POLR3F/POLR2K/ENTPD1/POLR2E/PRIM2/POLD4/CTPS2/POLR2F/CTPS1/TK2/CANT1/UPB1/NME1/CDA/POLE3/DPYD/POLE4/DPYS/UPRT/POLR1D/DCTD/DTYMK/UCK1/RRM2B/POLR3B/NME7/NME3/POLR2B/POLR3G/AK3/ENTPD4/ENTPD5/DCK/POLD3/PRIM1/POLA1/POLR3A/UCKL1/POLR3K/POLR2L/POLR2G/CMPK2/DUT/RRM1/POLR2I/POLR3GL/POLD2/NT5E/POLR2J/NUDT2
KEGG_GLYCOSYLPHOSPHATIDYLINOSITOL_GPI_ANCHOR_BIOSYNTHESIS	KEGG_GLYCOSYLPHOSPHATIDYLINOSITOL_GPI_ANCHOR_BIOSYNTHESIS	24	-0.571444	-2.03851	0.000116705042172792	0.00141518243447023	0.000947233094010394	5109	tags=58%	list=25%	signal=44%	PIGH/PIGT/PIGC/GPAA1/PIGF/PIGX/PIGM/PIGK/PIGB/PIGN/PIGV/PIGG/GPLD1/PIGP
KEGG_NOD_LIKE_RECEPTOR_SIGNALING_PATHWAY	KEGG_NOD_LIKE_RECEPTOR_SIGNALING_PATHWAY	61	0.421805416635707	2.02651782020212	0.000123059342127846	0.00141518243447023	0.000947233094010394	1366	tags=30%	list=7%	signal=28%	IL1B/TNFAIP3/CXCL8/CCL2/TNF/RIPK2/NFKBIA/MAPK12/CXCL1/BIRC3/IKBKG/CCL7/HSP90AB1/HSP90AA1/RELA/NLRP3/CARD18/CCL8
KEGG_NUCLEOTIDE_EXCISION_REPAIR	KEGG_NUCLEOTIDE_EXCISION_REPAIR	43	-0.480005	-1.99519	0.000132548972899908	0.00143464770668136	0.000960261908934321	7095	tags=70%	list=35%	signal=45%	POLE2/ERCC8/MNAT1/DDB2/CUL4A/POLD4/XPC/ERCC1/POLE3/CUL4B/RFC4/GTF2H4/POLE4/PCNA/CDK7/ERCC3/GTF2H1/RFC3/RFC1/RPA2/POLD3/LIG1/RPA3/RBX1/XPA/CETN2/GTF2H5/RPA1/POLD2/ERCC5
KEGG_ALLOGRAFT_REJECTION	KEGG_ALLOGRAFT_REJECTION	33	0.500660852587158	2.10293845122815	0.000240015037285457	0.00210298889812019	0.00140760698558388	4300	tags=36%	list=21%	signal=29%	TNF/IL10/IFNG/CD40/FASLG/CD80/CD28/HLA-G/IL12A/GZMB/IL4/CD40LG
KEGG_NOTCH_SIGNALING_PATHWAY	KEGG_NOTCH_SIGNALING_PATHWAY	47	-0.45044	-1.92863	0.000217547785747516	0.00210298889812019	0.00140760698558388	4337	tags=43%	list=21%	signal=33%	CREBBP/PSEN1/SNW1/NCOR2/JAG1/HDAC2/MAML2/NUMB/PSEN2/RFNG/RBPJ/KAT2B/PSENEN/DTX3L/DVL1/CIR1/HDAC1/EP300/APH1A/NOTCH2
KEGG_ADHERENS_JUNCTION	KEGG_ADHERENS_JUNCTION	71	-0.386874	-1.82564	0.000232113017859023	0.00210298889812019	0.00140760698558388	6519	tags=58%	list=32%	signal=39%	ACTN1/SORBS1/MAPK3/FARP2/TCF7L2/TJP1/SMAD4/YES1/SMAD2/INSR/LMO7/SNAI2/TCF7L1/IQGAP1/CREBBP/PTPN6/SSX2IP/CDH1/NECTIN3/CTNNA1/PTPRB/IGF1R/RAC1/WASF3/AFDN/PTPRM/CSNK2A2/MET/WASL/CSNK2A1/TGFBR1/MAPK1/CTNNB1/FER/ACP1/NLK/WASF2/PTPRF/FYN/EP300/PTPRJ
KEGG_SPLICEOSOME	KEGG_SPLICEOSOME	115	-0.341355	-1.78156	0.000239001940077315	0.00210298889812019	0.00140760698558388	8356	tags=64%	list=41%	signal=38%	ACIN1/HSPA2/DDX5/SNRPC/LSM8/AQR/SRSF4/TCERG1/SF3B5/HNRNPC/SART1/DDX42/U2SURP/SRSF8/SF3B1/NCBP2/PHF5A/SNRNP40/SNRPB2/DHX15/SNRNP70/PRPF31/TRA2B/DDX46/BUD31/PRPF18/DHX8/CHERP/SNRPG/NCBP1/SRSF6/SRSF1/THOC1/SNRPA1/PRPF3/SRSF5/RBM22/PRPF38B/SNRNP27/WBP11/CRNKL1/HNRNPA3/RBM25/CCDC12/TRA2A/CTNNBL1/SNW1/LSM7/LSM4/LSM5/THOC2/SNRPD3/PLRG1/ZMAT2/LSM2/PRPF8/SNRPF/SF3A3/TXNL4A/HNRNPK/LSM3/USP39/CDC5L/LSM6/SNR…
KEGG_PROTEASOME	KEGG_PROTEASOME	41	-0.473919	-1.94937	0.000307079129381053	0.00256829817300517	0.00171905541328149	6748	tags=68%	list=33%	signal=46%	PSME4/PSMA5/PSMD6/PSMD13/PSMD14/PSMA3/PSMC6/PSMC2/PSMB6/PSMD8/PSMD2/PSMA1/PSMA7/PSMC5/PSMB3/PSMD1/PSMB2/PSMB4/PSMB8/PSMA4/PSMB7/POMP/PSMB1/PSMB10/PSMA2/PSMB9/PSME1/SEM1
KEGG_BIOSYNTHESIS_OF_UNSATURATED_FATTY_ACIDS	KEGG_BIOSYNTHESIS_OF_UNSATURATED_FATTY_ACIDS	19	-0.592637	-2.00311	0.00075462593710443	0.00578546551780063	0.00387242257198326	6120	tags=68%	list=30%	signal=48%	BAAT/FADS2/ACOT4/ELOVL6/ACOX3/ACOX1/HSD17B12/ELOVL2/HACD1/HACD2/SCD/ACOT7/TECR
KEGG_N_GLYCAN_BIOSYNTHESIS	KEGG_N_GLYCAN_BIOSYNTHESIS	44	-0.440928	-1.85382	0.000750975279781324	0.00578546551780063	0.00387242257198326	6086	tags=52%	list=30%	signal=37%	ALG13/MGAT5/MGAT4A/DDOST/DOLPP1/RPN2/STT3B/DPAGT1/MGAT2/STT3A/ALG14/MGAT4B/ALG5/ALG6/DAD1/ALG8/DPM3/ALG9/RFT1/TUSC3/MAN1A2/MAN2A1/ST6GAL1
KEGG_MTOR_SIGNALING_PATHWAY	KEGG_MTOR_SIGNALING_PATHWAY	50	-0.417447	-1.82181	0.000869793215568637	0.00640167806658517	0.00428487605143287	7160	tags=72%	list=35%	signal=47%	STRADA/MLST8/INS/VEGFA/PIK3R2/DDIT4/PIK3CD/ULK2/ULK1/PIK3R3/VEGFC/RHEB/MAPK3/VEGFB/EIF4E2/IGF1/AKT2/RPS6KB1/CAB39/EIF4EBP1/RPS6/PIK3R1/MTOR/STK11/RPS6KA3/BRAF/RICTOR/PIK3CB/PIK3CA/MAPK1/AKT3/EIF4B/RPTOR/RPS6KA6/TSC1/PDPK1
KEGG_HEMATOPOIETIC_CELL_LINEAGE	KEGG_HEMATOPOIETIC_CELL_LINEAGE	83	0.347934612775886	1.78174643102458	0.000915399541434557	0.00647821213938302	0.0043361030910058	6681	tags=52%	list=33%	signal=35%	IL1B/THPO/TNF/IL5RA/GP1BA/TFRC/GP9/CSF3R/EPOR/CD5/CD37/GYPA/CD19/FCER2/ITGA2/IL6/CD1A/CD22/CD1B/IL4R/IL4/IL1R2/GP5/IL3/IL11/CD1E/CSF2RA/CR2/IL2RA/CSF2/IL1A/CD3G/MS4A1/CD3D/CD3E/HLA-DRB4/CD8B/IL3RA/ITGA3/CSF1/ITGA5/CD33/CD7
KEGG_ANTIGEN_PROCESSING_AND_PRESENTATION	KEGG_ANTIGEN_PROCESSING_AND_PRESENTATION	74	0.359559522268426	1.78287223661708	0.00116784132163807	0.00795862234005204	0.00532699550220875	4824	tags=36%	list=24%	signal=28%	KIR2DS4/HSPA6/IFNA4/KIR2DL4/KIR2DS5/KIR2DL3/HSP90AB1/HSP90AA1/KIR2DS1/KIR2DL1/IFNA21/IFNA16/KIR3DL1/KIR2DL5A/KIR2DS3/HSPA1L/HLA-G/LTA/IFNA17/IFNA10/IFNA7/KIR3DL3/IFNA1/IFNA14/KIR2DL2/CIITA/IFNA2
KEGG_MISMATCH_REPAIR	KEGG_MISMATCH_REPAIR	22	-0.544798	-1.91556	0.00144358308574614	0.00804906932658454	0.00538753496115785	4786	tags=59%	list=24%	signal=45%	MSH3/RFC4/PCNA/SSBP1/RFC3/RFC1/RPA2/POLD3/LIG1/RPA3/MSH2/RPA1/POLD2
KEGG_TYPE_I_DIABETES_MELLITUS	KEGG_TYPE_I_DIABETES_MELLITUS	39	0.440050735530055	1.91503760706774	0.00126860566284829	0.00804906932658454	0.00538753496115785	3447	tags=28%	list=17%	signal=23%	IL1B/TNF/IFNG/HSPD1/FASLG/CD80/CD28/HLA-G/IL12A/LTA/GZMB
KEGG_TASTE_TRANSDUCTION	KEGG_TASTE_TRANSDUCTION	45	0.414058720546236	1.86522170114494	0.00140634109329724	0.00804906932658454	0.00538753496115785	4102	tags=44%	list=20%	signal=35%	TAS1R2/GNG13/TAS2R8/GNAT3/ASIC2/ADCY4/TAS2R1/TAS2R39/TAS2R41/ITPR3/GNG3/TAS2R7/SCNN1G/GNB3/PRKX/SCNN1B/TAS2R16/TAS2R4/PRKACA/TAS2R40
KEGG_LYSINE_DEGRADATION	KEGG_LYSINE_DEGRADATION	43	-0.43011	-1.7878	0.00143763700130384	0.00804906932658454	0.00538753496115785	4507	tags=47%	list=22%	signal=36%	EHMT1/SETD2/SETDB1/ECHS1/TMLHE/SETMAR/HADH/SUV39H2/NSD1/ASH1L/ACAT1/AASDHPPT/BBOX1/ALDH9A1/AASDH/SETD1B/KMT5B/ALDH3A2/SETDB2/SETD7
KEGG_VALINE_LEUCINE_AND_ISOLEUCINE_DEGRADATION	KEGG_VALINE_LEUCINE_AND_ISOLEUCINE_DEGRADATION	43	-0.429491	-1.78522	0.00143763700130384	0.00804906932658454	0.00538753496115785	7347	tags=58%	list=36%	signal=37%	BCAT2/HIBCH/ACAT2/ALDH7A1/HADHB/AOX1/HIBADH/ACADSB/ABAT/DLD/PCCB/BCKDHB/ECHS1/MCEE/MCCC1/HADH/ALDH6A1/AUH/ACAT1/PCCA/ALDH9A1/MCCC2/ACAD8/ALDH3A2/IVD
KEGG_TIGHT_JUNCTION	KEGG_TIGHT_JUNCTION	130	-0.302276	-1.6038	0.00132462675672796	0.00804906932658454	0.00538753496115785	4092	tags=31%	list=20%	signal=25%	PARD6B/HRAS/OCLN/MAP3K20/CLDN10/EXOC3/CTNNA1/NRAS/CTTN/RRAS/EPB41/RRAS2/PRKCH/TJP3/AFDN/CSNK2A2/CLDN23/MYH6/MPP5/MYL5/CGN/ASH1L/CASK/CSNK2A1/GNAI1/CTNNB1/AKT3/MYH3/EXOC4/RAB13/MAGI2/MAGI3/CLDN14/JAM2/MYH10/EPB41L2/PRKCA/LLGL2/PTEN/AMOTL1
KEGG_BASE_EXCISION_REPAIR	KEGG_BASE_EXCISION_REPAIR	32	-0.476378	-1.83141	0.0020455612356509	0.0107538076388505	0.00719791472394453	7095	tags=59%	list=35%	signal=39%	POLE2/FEN1/PARP4/POLD4/OGG1/POLE3/POLE4/PCNA/SMUG1/POLD3/NEIL2/APEX1/LIG1/LIG3/HMGB1/MPG/NTHL1/UNG/POLD2
KEGG_LYSOSOME	KEGG_LYSOSOME	116	-0.303551	-1.58745	0.00202819075104146	0.0107538076388505	0.00719791472394453	3618	tags=31%	list=18%	signal=26%	HGSNAT/AP4E1/LAMP2/SCARB2/AP3S1/LGMN/ENTPD4/LAMP1/SLC11A2/HEXA/GNPTG/HEXB/GNPTAB/GNS/MANBA/CLN5/LIPA/NAGPA/PLA2G15/CTSH/GM2A/AP1G1/ATP6V1H/CTSO/IGF2R/CLTC/GALC/IDS/PPT1/AGA/HYAL1/AP3M1/SUMF1/NPC2/FUCA1/CTSZ
KEGG_PURINE_METABOLISM	KEGG_PURINE_METABOLISM	148	-0.284807	-1.54771	0.00212979227272635	0.0108856049494902	0.00728613145932698	6944	tags=50%	list=34%	signal=33%	ATIC/POLR1B/NT5C2/POLR3F/PDE9A/PDE7A/POLR2K/DGUOK/ENTPD1/PDE1A/POLR2E/PRIM2/POLD4/POLR2F/AK1/FHIT/CANT1/XDH/NME1/PRPS2/PDE3B/POLE3/HPRT1/POLE4/NUDT5/POLR1D/NUDT9/APRT/RRM2B/ADSL/POLR3B/NME7/ADPRM/NME3/ADK/POLR2B/NPR2/PDE8A/PAICS/POLR3G/ENTPD4/GMPR2/ENTPD5/PAPSS2/ENPP1/DCK/PDE7B/POLD3/PFAS/PRIM1/POLA1/PDE6C/GUCY1B1/POLR3A/POLR3K/POLR2L/POLR2G/PKLR/ADCY10/RRM1/PDE11A/POLR2I/POLR3GL/ADCY9/GUK1/POLD2…
KEGG_MAPK_SIGNALING_PATHWAY	KEGG_MAPK_SIGNALING_PATHWAY	256	0.243655340395244	1.48541619889983	0.00219986134212457	0.0109398509986735	0.00732244031375747	4455	tags=30%	list=22%	signal=24%	JUND/NR4A1/GADD45B/DUSP5/JUN/IL1B/RELB/HSPA6/MAP3K14/FOS/MYC/DUSP2/TNFRSF1A/TGFB3/FGF23/TNF/CACNG8/MAPK12/FGF16/TRAF2/SRF/FGF22/FGF1/DUSP1/CACNA1C/MAPKAPK2/FGF6/DUSP6/IKBKG/PDGFB/RELA/FLNC/CACNB3/RASGRF2/MAPK7/RASGRP4/FASLG/TAOK2/PLA2G2D/CACNG5/FGF11/NFKB1/MAPT/RPS6KA1/CACNG2/CACNG6/GADD45A/ELK1/MAPK8IP3/HSPA1L/PLA2G2E/PPP5C/ARRB2/PTPN7/CACNG4/PRKX/FGF4/FGF19/PLA2G3/RPS6KA4/CACNG1/PPP3R2/PLA2G6/C…
KEGG_ASTHMA	KEGG_ASTHMA	26	0.498453506631782	1.93596596559656	0.00242028341434708	0.0114187730317913	0.00764300025583288	7679	tags=69%	list=38%	signal=43%	EPX/TNF/RNASE3/IL10/CD40/CCL11/IL4/IL3/MS4A2/CD40LG/HLA-DRB4/HLA-DOB/HLA-DOA/HLA-DQB1/HLA-DQA1/FCER1A/IL13/IL9
KEGG_DNA_REPLICATION	KEGG_DNA_REPLICATION	36	-0.437484	-1.73492	0.00238558981515	0.0114187730317913	0.00764300025583288	7095	tags=69%	list=35%	signal=45%	POLE2/FEN1/RNASEH1/MCM7/DNA2/PRIM2/POLD4/MCM6/POLE3/RFC4/POLE4/PCNA/SSBP1/RFC3/RFC1/RPA2/RNASEH2C/POLD3/PRIM1/LIG1/POLA1/RPA3/MCM5/RPA1/POLD2
KEGG_CALCIUM_SIGNALING_PATHWAY	KEGG_CALCIUM_SIGNALING_PATHWAY	174	0.264866393219082	1.52318608659338	0.00286896436595089	0.0131972360833741	0.00883339028463826	5298	tags=37%	list=26%	signal=28%	PLCD3/PLCG1/PTAFR/AVPR1B/HTR4/SPHK1/ADRB2/PLCE1/SLC8A1/SLC8A3/ADCY7/CACNA1C/ATP2A3/ATP2A1/GRIN2D/MYLK2/GRPR/TACR3/PDE1B/CAMK2B/DRD5/ADCY4/TRHR/CAMK2A/TACR1/BDKRB1/TACR2/PTGER1/HRH1/ITPR3/PHKG1/ERBB4/GRM5/MYLK3/CALM1/P2RX1/HTR2A/CYSLTR2/PLCD4/SLC8A2/GRIN2A/F2R/PRKX/PPP3R2/P2RX2/HRH2/ITPKB/NOS1/PRKACA/GNAL/CHP2/CALML3/OXTR/CHRM2/PLCD1/SLC25A6/DRD1/P2RX5/PDE1C/CACNA1I/CCKAR/CHRM5/NTSR1/ADORA2B/CHRM1
KEGG_JAK_STAT_SIGNALING_PATHWAY	KEGG_JAK_STAT_SIGNALING_PATHWAY	152	0.272112056420949	1.55159062231114	0.00297559494562724	0.0133538895120832	0.00893824412422047	4905	tags=36%	list=24%	signal=27%	SOCS3/SOCS1/CLCF1/LIF/MYC/CSH1/GH1/IL21/JAK3/PIM1/IFNA4/IL5RA/IL10/IFNG/IL22/IL20/CBLC/SPRY2/CSF3R/CTF1/EPOR/IFNA21/IFNA16/PRL/CRLF2/GH2/IL2RG/IFNE/SPRY4/IL6/IL19/IL15RA/IL12A/IFNA17/IL4R/IFNA10/IFNA7/SOCS2/PIK3CG/IL24/IL4/CNTFR/IL3/IL11/IFNA1/IFNA14/BCL2L1/IL12RB1/CCND1/CSF2RA/IFNL2/IFNA2/IL2RA/CSF2
KEGG_LEISHMANIA_INFECTION	KEGG_LEISHMANIA_INFECTION	66	0.342086752655497	1.66415266800051	0.00366437650439049	0.0160534589716155	0.0107451641858067	1222	tags=17%	list=6%	signal=16%	JUN/IL1B/FOS/PTGS2/TGFB3/TNF/NFKBIA/MAPK12/IL10/IFNG/RELA
KEGG_OTHER_GLYCAN_DEGRADATION	KEGG_OTHER_GLYCAN_DEGRADATION	14	-0.593654	-1.81079	0.00438858199832561	0.0179444241709314	0.0120108559954174	2627	tags=50%	list=13%	signal=44%	HEXA/HEXB/MANBA/MAN2B2/AGA/FUCA1/NEU3
KEGG_INTESTINAL_IMMUNE_NETWORK_FOR_IGA_PRODUCTION	KEGG_INTESTINAL_IMMUNE_NETWORK_FOR_IGA_PRODUCTION	44	0.390899915725708	1.75135253424061	0.00436984849002973	0.0179444241709314	0.0120108559954174	4828	tags=39%	list=24%	signal=29%	MAP3K14/TNFRSF13C/LTBR/IL10/CD40/CD80/CD28/ICOSLG/IL6/CCL25/IL15RA/IL4/AICDA/MADCAM1/CD40LG/CXCR4/TNFRSF13B
KEGG_RNA_POLYMERASE	KEGG_RNA_POLYMERASE	26	-0.47132	-1.73128	0.00421622695494524	0.0179444241709314	0.0120108559954174	6904	tags=62%	list=34%	signal=41%	POLR1B/POLR3F/POLR2K/POLR2E/POLR2F/POLR1D/POLR3B/POLR2B/POLR3G/POLR3A/POLR3K/POLR2L/POLR2G/POLR2I/POLR3GL/POLR2J
KEGG_PROPANOATE_METABOLISM	KEGG_PROPANOATE_METABOLISM	31	-0.439818	-1.68313	0.00574111177354885	0.0229644470941954	0.0153709399886777	7156	tags=58%	list=35%	signal=38%	HIBCH/ACAT2/SUCLG2/ALDH7A1/SUCLG1/SUCLA2/ABAT/PCCB/ECHS1/MCEE/LDHB/ALDH6A1/ACAT1/PCCA/ALDH9A1/ACACB/ACACA/ALDH3A2
KEGG_LONG_TERM_POTENTIATION	KEGG_LONG_TERM_POTENTIATION	69	-0.323635	-1.51516	0.00854296740285225	0.0334448085558471	0.0223858272370372	4580	tags=39%	list=23%	signal=30%	CAMK2G/CHP1/CREBBP/PLCB1/HRAS/RAP1A/RPS6KA3/NRAS/BRAF/PPP1R12A/PPP3CC/PPP3CA/RAF1/PPP3R1/CAMK2D/MAPK1/PPP1CC/GNAQ/RPS6KA6/PPP3CB/GRIN2C/PPP1R1A/EP300/PRKACB/ITPR2/PRKCA/ADCY1
KEGG_AMINOACYL_TRNA_BIOSYNTHESIS	KEGG_AMINOACYL_TRNA_BIOSYNTHESIS	21	-0.489618	-1.69669	0.0089240663204516	0.0342089208950645	0.0228972754274745	5242	tags=57%	list=26%	signal=42%	LARS2/CARS2/MTFMT/PSTK/RARS2/YARS2/HARS2/EARS2/NARS2/VARS2/IARS2/SEPSECS
KEGG_HOMOLOGOUS_RECOMBINATION	KEGG_HOMOLOGOUS_RECOMBINATION	28	-0.445979	-1.66514	0.00947494960576662	0.0355794026012461	0.0238145886976304	5960	tags=57%	list=30%	signal=40%	POLD4/TOP3A/RAD54B/EME1/MUS81/SSBP1/RAD51C/RPA2/NBN/POLD3/RPA3/RAD50/RPA1/POLD2/SEM1/MRE11
KEGG_PYRUVATE_METABOLISM	KEGG_PYRUVATE_METABOLISM	40	-0.392221	-1.60663	0.0123181711414446	0.0453308698005161	0.0303416004957688	4171	tags=62%	list=21%	signal=50%	PDHA1/PCK2/ACOT12/ACYP1/AKR1B1/ACAT2/ALDH7A1/MDH2/ME2/MDH1/DLD/HAGH/ME1/LDHB/LDHD/GRHPR/ACAT1/GLO1/PKLR/ALDH9A1/PDHB/ACACB/ACYP2/ACACA/ALDH3A2
KEGG_AMINO_SUGAR_AND_NUCLEOTIDE_SUGAR_METABOLISM	KEGG_AMINO_SUGAR_AND_NUCLEOTIDE_SUGAR_METABOLISM	40	-0.390656	-1.60022	0.0129768907513971	0.0468185862403345	0.0313373832386678	3228	tags=32%	list=16%	signal=27%	PMM1/GALE/GNPDA2/HEXA/HEXB/UXS1/CMAS/PGM1/CYB5R1/UGP2/GMDS/GNE/FPGT
KEGG_FATTY_ACID_METABOLISM	KEGG_FATTY_ACID_METABOLISM	40	-0.390061	-1.59778	0.0132403786784	0.0468505707081847	0.0313587916067369	7258	tags=60%	list=36%	signal=39%	CPT1C/GCDH/ACAT2/ADH4/ADH1A/ALDH7A1/HADHB/ADH1B/ACSL1/ACADL/ACADSB/ACOX3/ACOX1/ADH1C/ECHS1/CPT2/HADH/ADH5/ADH6/ECI1/ACAT1/ALDH9A1/ECI2/ALDH3A2
KEGG_NON_SMALL_CELL_LUNG_CANCER	KEGG_NON_SMALL_CELL_LUNG_CANCER	54	-0.353069	-1.55585	0.0136369085989689	0.0473432298530242	0.0316885462975048	7810	tags=61%	list=39%	signal=38%	KRAS/PLCG2/PIK3CD/E2F1/RB1/FOXO3/PIK3R3/RXRB/RASSF5/CDK4/MAPK3/STK4/FHIT/MAP2K1/AKT2/RXRA/HRAS/PIK3R1/GRB2/NRAS/SOS2/BRAF/PIK3CB/RAF1/PIK3CA/TGFA/MAPK1/AKT3/BAD/SOS1/CDK6/PDPK1/PRKCA
KEGG_GLYOXYLATE_AND_DICARBOXYLATE_METABOLISM	KEGG_GLYOXYLATE_AND_DICARBOXYLATE_METABOLISM	16	-0.532475	-1.67399	0.0142156979093458	0.0484386743577709	0.0324217671616659	7667	tags=81%	list=38%	signal=50%	AFMID/CS/MTHFD1L/MTHFD1/MTHFD2L/GLYCTK/HYI/MDH2/ACO1/MDH1/HAO1/HAO2/GRHPR
KEGG_HISTIDINE_METABOLISM	KEGG_HISTIDINE_METABOLISM	29	-0.426988	-1.61526	0.0158840000861592	0.0531392002882418	0.0355680001929307	8276	tags=66%	list=41%	signal=39%	TRMT11/DDC/AOC1/LCMT2/HEMK1/ALDH7A1/MAOB/AMDHD1/HNMT/METTL2B/BUD23/METTL6/CNDP1/ACY3/ASPA/LCMT1/ALDH9A1/MAOA/ALDH3A2
KEGG_EPITHELIAL_CELL_SIGNALING_IN_HELICOBACTER_PYLORI_INFECTION	KEGG_EPITHELIAL_CELL_SIGNALING_IN_HELICOBACTER_PYLORI_INFECTION	68	0.302082239769264	1.4783335152822	0.018027166081301	0.0592321171242746	0.0396462111186506	1959	tags=21%	list=10%	signal=19%	JUN/HBEGF/CXCL8/MAP3K14/CXCR1/PLCG1/NFKBIA/MAPK12/CXCL1/IKBKG/RELA/SRC/ATP6V0C/NFKB1
KEGG_TRYPTOPHAN_METABOLISM	KEGG_TRYPTOPHAN_METABOLISM	39	-0.382895	-1.56098	0.0184394114457752	0.0595237141407481	0.0398413876113703	7978	tags=64%	list=40%	signal=39%	KMO/AFMID/DDC/WARS2/AOC1/CYP1A1/GCDH/AANAT/ACAT2/KYNU/ALDH7A1/MAOB/AADAT/AOX1/OGDHL/CAT/ACMSD/TDO2/ECHS1/INMT/HADH/ACAT1/ALDH9A1/MAOA/ALDH3A2
KEGG_RIBOFLAVIN_METABOLISM	KEGG_RIBOFLAVIN_METABOLISM	15	-0.55092	-1.71793	0.0198430117675315	0.062950244228031	0.0421348888711649	3234	tags=60%	list=16%	signal=50%	MTMR6/FLAD1/ACP6/ENPP1/MTMR1/RFK/MTMR2/PHPT1/ACP1
KEGG_BUTANOATE_METABOLISM	KEGG_BUTANOATE_METABOLISM	33	-0.390918	-1.50927	0.0214309962774433	0.0657217219174929	0.0439899397273837	6975	tags=48%	list=35%	signal=32%	ACAT2/ALDH7A1/ACSM3/AKR1B10/BDH1/ACSM5/BDH2/ABAT/ECHS1/HADH/ACAT1/ALDH5A1/ALDH9A1/PDHB/ALDH3A2/ACSM2A
KEGG_HYPERTROPHIC_CARDIOMYOPATHY_HCM	KEGG_HYPERTROPHIC_CARDIOMYOPATHY_HCM	81	0.291526797152892	1.47867961961773	0.0213970321288146	0.0657217219174929	0.0439899397273837	3860	tags=30%	list=19%	signal=24%	TGFB3/LMNA/TNF/EMD/CACNG8/ITGB4/SLC8A1/CACNA1C/CACNB3/ACTC1/ACTB/CACNG5/CACNG2/CACNG6/ITGA2/IL6/CACNG4/ITGA11/PRKAA2/CACNG1/CACNA2D2/SGCG/CACNG3/PRKAG3
KEGG_ADIPOCYTOKINE_SIGNALING_PATHWAY	KEGG_ADIPOCYTOKINE_SIGNALING_PATHWAY	66	0.307516832597872	1.49598005023651	0.02227117688952	0.067178631929044	0.0449651026069688	1959	tags=23%	list=10%	signal=21%	SOCS3/PCK1/TNFRSF1A/TNF/CAMKK1/NFKBIA/TRAF2/SLC2A1/PRKCQ/IKBKG/ACSL6/RELA/G6PC2/NPY/NFKB1
KEGG_PROTEIN_EXPORT	KEGG_PROTEIN_EXPORT	23	-0.470401	-1.67679	0.0233846885365798	0.0682981379481062	0.045714428718126	7374	tags=65%	list=37%	signal=41%	SEC61G/SEC11C/OXA1L/SPCS3/SRP72/SRP9/SEC61A2/SEC62/SEC63/SPCS2/IMMP2L/SPCS1/SRP14/SEC11A/IMMP1L
KEGG_ENDOMETRIAL_CANCER	KEGG_ENDOMETRIAL_CANCER	52	-0.338166	-1.47682	0.0230666228517974	0.0682981379481062	0.045714428718126	4074	tags=42%	list=20%	signal=34%	MAP2K1/AKT2/TCF7L1/HRAS/PIK3R1/CDH1/GRB2/CTNNA1/GSK3B/NRAS/SOS2/BRAF/PIK3CB/RAF1/PIK3CA/MAPK1/CTNNB1/AKT3/BAD/SOS1/PDPK1/PTEN
KEGG_PRIMARY_IMMUNODEFICIENCY	KEGG_PRIMARY_IMMUNODEFICIENCY	35	0.362498809509784	1.54591330593325	0.0328529123685339	0.0944521230595349	0.0632202425512905	5789	tags=46%	list=29%	signal=33%	TNFRSF13C/JAK3/CD40/IKBKG/CD79A/IL2RG/CD19/ZAP70/AICDA/AIRE/CD40LG/CIITA/TNFRSF13B/CD3D/CD3E/CD8B
KEGG_TOLL_LIKE_RECEPTOR_SIGNALING_PATHWAY	KEGG_TOLL_LIKE_RECEPTOR_SIGNALING_PATHWAY	97	0.266698284414763	1.40346814499129	0.0370473732745169	0.104872564346325	0.070195023046453	2012	tags=19%	list=10%	signal=17%	JUN/IL1B/CXCL8/CCL4/FOS/TNF/IFNA4/NFKBIA/MAPK12/CD40/IKBKG/RELA/TLR7/IFNA21/IFNA16/CD80/NFKB1/TIRAP
KEGG_ALANINE_ASPARTATE_AND_GLUTAMATE_METABOLISM	KEGG_ALANINE_ASPARTATE_AND_GLUTAMATE_METABOLISM	30	-0.3896	-1.47548	0.0455373406193078	0.126952585968979	0.0849739848877036	4165	tags=33%	list=21%	signal=26%	ABAT/GOT2/GLS2/NIT2/ADSL/ACY3/ASPA/ALDH5A1/DDO/AGXT2
KEGG_PORPHYRIN_AND_CHLOROPHYLL_METABOLISM	KEGG_PORPHYRIN_AND_CHLOROPHYLL_METABOLISM	27	-0.404313	-1.51188	0.0467625899280576	0.128422635026307	0.085957942208684	2317	tags=33%	list=11%	signal=30%	CPOX/EARS2/ALAD/UROD/COX15/FECH/UROS/PPOX/MMAB
