# Supplementary material for: Identification of key genes related to metabolic cell death in hepatic ischemia-reperfusion injury from transcriptome data and mechanism research using single-cell data
Source: Front Immunol. 2026 Jan 2;16:1695979. doi: 10.3389/fimmu.2025.1695979 (PMC12808398; doi:10.3389/fimmu.2025.1695979)
Supplement: Supplementary file 7 [file Table7.xlsx]

## Sheet: miRDB database
database	mature_mirna_acc	mature_mirna_id	target_symbol	target_entrez	target_ensembl	score	type	miRNA
miranda	MIMAT0001532	hsa-miR-448	TNFAIP3	7128	ENSG00000118503	-0.8561	predicted	hsa-miR-448_TNFAIP3
miranda	MIMAT0003316	hsa-miR-646	TNFAIP3	7128	ENSG00000118503	-0.8561	predicted	hsa-miR-646_TNFAIP3
miranda	MIMAT0003337	hsa-miR-659-3p	ATF3	467	ENSG00000162772	-0.8599	predicted	hsa-miR-659-3p_ATF3
miranda	MIMAT0016863	hsa-miR-4311	KDM6B	23135	ENSG00000132510	-0.8661	predicted	hsa-miR-4311_KDM6B
miranda	MIMAT0004518	hsa-miR-16-2-3p	ATF3	467	ENSG00000162772	-0.8719	predicted	hsa-miR-16-2-3p_ATF3
miranda	MIMAT0002835	hsa-miR-526b-5p	ATF3	467	ENSG00000162772	-0.8719	predicted	hsa-miR-526b-5p_ATF3
miranda	MIMAT0005869	hsa-miR-1205	ATF3	467	ENSG00000162772	-0.872	predicted	hsa-miR-1205_ATF3
miranda	MIMAT0002813	hsa-miR-493-5p	KDM6B	23135	ENSG00000132510	-0.8732	predicted	hsa-miR-493-5p_KDM6B
miranda	MIMAT0004517	hsa-miR-106a-3p	ATF3	467	ENSG00000162772	-0.8743	predicted	hsa-miR-106a-3p_ATF3
miranda	MIMAT0004615	hsa-miR-195-3p	ATF3	467	ENSG00000162772	-0.8754	predicted	hsa-miR-195-3p_ATF3
miranda	MIMAT0004801	hsa-miR-590-3p	ATF3	467	ENSG00000162772	-0.8781	predicted	hsa-miR-590-3p_ATF3
miranda	MIMAT0005909	hsa-mir-1258	ATF3	467	ENSG00000162772	-0.8782	predicted	hsa-mir-1258_ATF3
miranda	MIMAT0003273	hsa-miR-605-5p	TNFAIP3	7128	ENSG00000118503	-0.8824	predicted	hsa-miR-605-5p_TNFAIP3
miranda	MIMAT0003164	hsa-miR-544a	TNFAIP3	7128	ENSG00000118503	-0.8873	predicted	hsa-miR-544a_TNFAIP3
miranda	MIMAT0000099	hsa-miR-101-3p	ATF3	467	ENSG00000162772	-0.8891	predicted	hsa-miR-101-3p_ATF3
miranda	MIMAT0003276	hsa-miR-608	KDM6B	23135	ENSG00000132510	-0.8943	predicted	hsa-miR-608_KDM6B
miranda	MIMAT0014983	hsa-miR-3121-3p	KDM6B	23135	ENSG00000132510	-0.9021	predicted	hsa-miR-3121-3p_KDM6B
miranda	MIMAT0000088	hsa-miR-30a-3p	KDM6B	23135	ENSG00000132510	-0.9035	predicted	hsa-miR-30a-3p_KDM6B
miranda	MIMAT0004551	hsa-miR-30d-3p	KDM6B	23135	ENSG00000132510	-0.9035	predicted	hsa-miR-30d-3p_KDM6B
miranda	MIMAT0000693	hsa-miR-30e-3p	KDM6B	23135	ENSG00000132510	-0.9035	predicted	hsa-miR-30e-3p_KDM6B
miranda	MIMAT0003277	hsa-miR-609	ATF3	467	ENSG00000162772	-0.9181	predicted	hsa-miR-609_ATF3
miranda	MIMAT0005900	hsa-miR-1248	ATF3	467	ENSG00000162772	-0.9181	predicted	hsa-miR-1248_ATF3
miranda	MIMAT0016862	hsa-miR-4310	ATF3	467	ENSG00000162772	-0.9189	predicted	hsa-miR-4310_ATF3
miranda	MIMAT0005879	hsa-miR-1289	ATF3	467	ENSG00000162772	-0.9211	predicted	hsa-miR-1289_ATF3
miranda	MIMAT0005934	hsa-miR-548p	ATF3	467	ENSG00000162772	-0.922	predicted	hsa-miR-548p_ATF3
miranda	MIMAT0016863	hsa-miR-4311	IL1B	3553	ENSG00000125538	-0.9234	predicted	hsa-miR-4311_IL1B
miranda	MIMAT0016883	hsa-miR-4251	ATF3	467	ENSG00000162772	-0.9315	predicted	hsa-miR-4251_ATF3
miranda	MIMAT0005797	hsa-miR-1301-3p	ATF3	467	ENSG00000162772	-0.9323	predicted	hsa-miR-1301-3p_ATF3
miranda	MIMAT0001635	hsa-miR-452-5p	KDM6B	23135	ENSG00000132510	-0.9334	predicted	hsa-miR-452-5p_KDM6B
miranda	MIMAT0004982	hsa-miR-939-5p	KDM6B	23135	ENSG00000132510	-0.9413	predicted	hsa-miR-939-5p_KDM6B
miranda	MIMAT0000429	hsa-miR-137-3p	KDM6B	23135	ENSG00000132510	-0.952	predicted	hsa-miR-137-3p_KDM6B
miranda	MIMAT0003232	hsa-miR-568	KDM6B	23135	ENSG00000132510	-0.9595	predicted	hsa-miR-568_KDM6B
miranda	MIMAT0009197	hsa-miR-205-3p	KDM6B	23135	ENSG00000132510	-0.9655	predicted	hsa-miR-205-3p_KDM6B
miranda	MIMAT0015016	hsa-miR-3145-3p	IL1B	3553	ENSG00000125538	-0.9707	predicted	hsa-miR-3145-3p_IL1B
miranda	MIMAT0011159	hsa-miR-2115-3p	ATF3	467	ENSG00000162772	-0.9934	predicted	hsa-miR-2115-3p_ATF3
miranda	MIMAT0003315	hsa-miR-645	IL1B	3553	ENSG00000125538	-0.9986	predicted	hsa-miR-645_IL1B
miranda	MIMAT0004595	hsa-miR-135a-3p	IL1B	3553	ENSG00000125538	-1.0002	predicted	hsa-miR-135a-3p_IL1B
miranda	MIMAT0014981	hsa-miR-3119	ATF3	467	ENSG00000162772	-1.0046	predicted	hsa-miR-3119_ATF3
miranda	MIMAT0004784	hsa-miR-455-3p	IL1B	3553	ENSG00000125538	-1.0262	predicted	hsa-miR-455-3p_IL1B
miranda	MIMAT0005943	hsa-miR-1292-5p	IL1B	3553	ENSG00000125538	-1.0399	predicted	hsa-miR-1292-5p_IL1B
miranda	MIMAT0002859	hsa-miR-516b-5p	ATF3	467	ENSG00000162772	-1.0441	predicted	hsa-miR-516b-5p_ATF3
miranda	MIMAT0004692	hsa-miR-340-5p	TNFAIP3	7128	ENSG00000118503	-1.0451	predicted	hsa-miR-340-5p_TNFAIP3
miranda	MIMAT0009454	hsa-miR-1979	KDM6B	23135	ENSG00000132510	-1.0502	predicted	hsa-miR-1979_KDM6B
miranda	MIMAT0004777	hsa-miR-513a-3p	TNFAIP3	7128	ENSG00000118503	-1.0644	predicted	hsa-miR-513a-3p_TNFAIP3
miranda	MIMAT0004918	hsa-miR-892b	IL1B	3553	ENSG00000125538	-1.0693	predicted	hsa-miR-892b_IL1B
miranda	MIMAT0000062	hsa-let-7a-5p	KDM6B	23135	ENSG00000132510	-1.0906	predicted	hsa-let-7a-5p_KDM6B
miranda	MIMAT0000064	hsa-let-7c-5p	KDM6B	23135	ENSG00000132510	-1.0906	predicted	hsa-let-7c-5p_KDM6B
miranda	MIMAT0000065	hsa-let-7d-5p	KDM6B	23135	ENSG00000132510	-1.0906	predicted	hsa-let-7d-5p_KDM6B
miranda	MIMAT0000066	hsa-let-7e-5p	KDM6B	23135	ENSG00000132510	-1.0906	predicted	hsa-let-7e-5p_KDM6B
miranda	MIMAT0000063	hsa-let-7b-5p	KDM6B	23135	ENSG00000132510	-1.093	predicted	hsa-let-7b-5p_KDM6B
miranda	MIMAT0000067	hsa-let-7f-5p	KDM6B	23135	ENSG00000132510	-1.093	predicted	hsa-let-7f-5p_KDM6B
miranda	MIMAT0015081	hsa-miR-548x-3p	TNFAIP3	7128	ENSG00000118503	-1.0978	predicted	hsa-miR-548x-3p_TNFAIP3
miranda	MIMAT0003248	hsa-miR-583	ATF3	467	ENSG00000162772	-1.1007	predicted	hsa-miR-583_ATF3
miranda	MIMAT0015081	hsa-miR-548x-3p	IL1B	3553	ENSG00000125538	-1.11	predicted	hsa-miR-548x-3p_IL1B
miranda	MIMAT0005930	hsa-miR-1276	TNFAIP3	7128	ENSG00000118503	-1.112	predicted	hsa-miR-1276_TNFAIP3
miranda	MIMAT0003241	hsa-miR-576-5p	TNFAIP3	7128	ENSG00000118503	-1.1171	predicted	hsa-miR-576-5p_TNFAIP3
miranda	MIMAT0003332	hsa-miR-656-3p	TNFAIP3	7128	ENSG00000118503	-1.1203	predicted	hsa-miR-656-3p_TNFAIP3
miranda	MIMAT0000730	hsa-miR-377-3p	KDM6B	23135	ENSG00000132510	-1.1209	predicted	hsa-miR-377-3p_KDM6B
miranda	MIMAT0004600	hsa-miR-144-5p	TNFAIP3	7128	ENSG00000118503	-1.1216	predicted	hsa-miR-144-5p_TNFAIP3
miranda	MIMAT0000102	hsa-miR-105-5p	ATF3	467	ENSG00000162772	-1.1273	predicted	hsa-miR-105-5p_ATF3
miranda	MIMAT0003271	hsa-miR-603	TNFAIP3	7128	ENSG00000118503	-1.1598	predicted	hsa-miR-603_TNFAIP3
miranda	MIMAT0000072	hsa-miR-18a-5p	TNFAIP3	7128	ENSG00000118503	-1.164	predicted	hsa-miR-18a-5p_TNFAIP3
miranda	MIMAT0001412	hsa-miR-18b-5p	TNFAIP3	7128	ENSG00000118503	-1.164	predicted	hsa-miR-18b-5p_TNFAIP3
miranda	MIMAT0004565	hsa-miR-218-1-3p	ATF3	467	ENSG00000162772	-1.174	predicted	hsa-miR-218-1-3p_ATF3
miranda	MIMAT0003312	hsa-miR-642a-5p	TNFAIP3	7128	ENSG00000118503	-1.1817	predicted	hsa-miR-642a-5p_TNFAIP3
miranda	MIMAT0015066	hsa-miR-3065-5p	KDM6B	23135	ENSG00000132510	-1.1938	predicted	hsa-miR-3065-5p_KDM6B
miranda	MIMAT0000076	hsa-miR-21-5p	IL1B	3553	ENSG00000125538	-1.202	predicted	hsa-miR-21-5p_IL1B
miranda	MIMAT0003258	hsa-miR-590-5p	IL1B	3553	ENSG00000125538	-1.202	predicted	hsa-miR-590-5p_IL1B
miranda	MIMAT0014998	hsa-miR-3133	KDM6B	23135	ENSG00000132510	-1.2037	predicted	hsa-miR-3133_KDM6B
miranda	MIMAT0001639	hsa-miR-409-3p	TNFAIP3	7128	ENSG00000118503	-1.2089	predicted	hsa-miR-409-3p_TNFAIP3
miranda	MIMAT0005913	hsa-miR-1261	ATF3	467	ENSG00000162772	-1.2094	predicted	hsa-miR-1261_ATF3
miranda	MIMAT0005894	hsa-miR-1243	ATF3	467	ENSG00000162772	-1.2128	predicted	hsa-miR-1243_ATF3
miranda	MIMAT0006789	hsa-miR-1468-5p	KDM6B	23135	ENSG00000132510	-1.2207	predicted	hsa-miR-1468-5p_KDM6B
miranda	MIMAT0009979	hsa-miR-2054	ATF3	467	ENSG00000162772	-1.2337	predicted	hsa-miR-2054_ATF3
miranda	MIMAT0016865	hsa-miR-4313	IL1B	3553	ENSG00000125538	-1.2351	predicted	hsa-miR-4313_IL1B
miranda	MIMAT0005826	hsa-miR-1181	ATF3	467	ENSG00000162772	-1.2377	predicted	hsa-miR-1181_ATF3
miranda	MIMAT0000088	hsa-miR-30a-3p	IL1B	3553	ENSG00000125538	-1.2388	predicted	hsa-miR-30a-3p_IL1B
miranda	MIMAT0004551	hsa-miR-30d-3p	IL1B	3553	ENSG00000125538	-1.2388	predicted	hsa-miR-30d-3p_IL1B
miranda	MIMAT0000693	hsa-miR-30e-3p	IL1B	3553	ENSG00000125538	-1.2388	predicted	hsa-miR-30e-3p_IL1B
miranda	MIMAT0003268	hsa-miR-600	ATF3	467	ENSG00000162772	-1.2632	predicted	hsa-miR-600_ATF3
miranda	MIMAT0009197	hsa-miR-205-3p	IL1B	3553	ENSG00000125538	-1.2742	predicted	hsa-miR-205-3p_IL1B
miranda	MIMAT0004554	hsa-miR-7-2-3p	IL1B	3553	ENSG00000125538	-1.2751	predicted	hsa-miR-7-2-3p_IL1B
miranda	MIMAT0004553	hsa-miR-7-1-3p	IL1B	3553	ENSG00000125538	-1.276	predicted	hsa-miR-7-1-3p_IL1B
miranda	MIMAT0000727	hsa-miR-374a-5p	TNFAIP3	7128	ENSG00000118503	-1.2804	predicted	hsa-miR-374a-5p_TNFAIP3
miranda	MIMAT0003275	hsa-miR-607	TNFAIP3	7128	ENSG00000118503	-1.2815	predicted	hsa-miR-607_TNFAIP3
miranda	MIMAT0002817	hsa-miR-495-3p	IL1B	3553	ENSG00000125538	-1.2826	predicted	hsa-miR-495-3p_IL1B
miranda	MIMAT0005880	hsa-miR-1290	KDM6B	23135	ENSG00000132510	-1.2879	predicted	hsa-miR-1290_KDM6B
miranda	MIMAT0004955	hsa-miR-374b-5p	TNFAIP3	7128	ENSG00000118503	-1.2887	predicted	hsa-miR-374b-5p_TNFAIP3
miranda	MIMAT0015084	hsa-miR-3199	KDM6B	23135	ENSG00000132510	-1.2895	predicted	hsa-miR-3199_KDM6B
miranda	MIMAT0000078	hsa-miR-23a-3p	TNFAIP3	7128	ENSG00000118503	-1.2941	predicted	hsa-miR-23a-3p_TNFAIP3
miranda	MIMAT0000418	hsa-miR-23b-3p	TNFAIP3	7128	ENSG00000118503	-1.2941	predicted	hsa-miR-23b-3p_TNFAIP3
miranda	MIMAT0004593	hsa-miR-130a-5p	TNFAIP3	7128	ENSG00000118503	-1.2956	predicted	hsa-miR-130a-5p_TNFAIP3
miranda	MIMAT0000753	hsa-miR-342-3p	KDM6B	23135	ENSG00000132510	-1.2961	predicted	hsa-miR-342-3p_KDM6B
miranda	MIMAT0016856	hsa-miR-4303	IL1B	3553	ENSG00000125538	-1.2983	predicted	hsa-miR-4303_IL1B
miranda	MIMAT0016904	hsa-miR-4276	IL1B	3553	ENSG00000125538	-1.2994	predicted	hsa-miR-4276_IL1B
miranda	MIMAT0000073	hsa-miR-19a-3p	TNFAIP3	7128	ENSG00000118503	-1.3099	predicted	hsa-miR-19a-3p_TNFAIP3
miranda	MIMAT0000074	hsa-miR-19b-3p	TNFAIP3	7128	ENSG00000118503	-1.3099	predicted	hsa-miR-19b-3p_TNFAIP3
miranda	MIMAT0004588	hsa-miR-27b-5p	IL1B	3553	ENSG00000125538	-1.3115	predicted	hsa-miR-27b-5p_IL1B

## Sheet: miRanda database
database	mature_mirna_acc	mature_mirna_id	target_symbol	target_entrez	target_ensembl	score	type	miRNA
mirdb	MIMAT0022484	hsa-miR-5692a	TNFAIP3	7128	ENSG00000118503	99.816749285947	predicted	hsa-miR-5692a_TNFAIP3
mirdb	MIMAT0022484	hsa-miR-5692a	IL1B	3553	ENSG00000125538	99.1185740417951	predicted	hsa-miR-5692a_IL1B
mirdb	MIMAT0002817	hsa-miR-495-3p	IL1B	3553	ENSG00000125538	97.2651	predicted	hsa-miR-495-3p_IL1B
mirdb	MIMAT0022479	hsa-miR-5688	IL1B	3553	ENSG00000125538	97.2651	predicted	hsa-miR-5688_IL1B
mirdb	MIMAT0016883	hsa-miR-4251	ATF3	467	ENSG00000162772	97.2607	predicted	hsa-miR-4251_ATF3
mirdb	MIMAT0000078	hsa-miR-23a-3p	TNFAIP3	7128	ENSG00000118503	97.24	predicted	hsa-miR-23a-3p_TNFAIP3
mirdb	MIMAT0000418	hsa-miR-23b-3p	TNFAIP3	7128	ENSG00000118503	97.24	predicted	hsa-miR-23b-3p_TNFAIP3
mirdb	MIMAT0018000	hsa-miR-23c	TNFAIP3	7128	ENSG00000118503	97.24	predicted	hsa-miR-23c_TNFAIP3
mirdb	MIMAT0026640	hsa-miR-670-3p	KDM6B	23135	ENSG00000132510	96.6412	predicted	hsa-miR-670-3p_KDM6B
mirdb	MIMAT0003268	hsa-miR-600	ATF3	467	ENSG00000162772	95.0353	predicted	hsa-miR-600_ATF3
mirdb	MIMAT0000072	hsa-miR-18a-5p	TNFAIP3	7128	ENSG00000118503	94.9976	predicted	hsa-miR-18a-5p_TNFAIP3
mirdb	MIMAT0001412	hsa-miR-18b-5p	TNFAIP3	7128	ENSG00000118503	94.9976	predicted	hsa-miR-18b-5p_TNFAIP3
mirdb	MIMAT0019861	hsa-miR-4735-3p	TNFAIP3	7128	ENSG00000118503	94.9976	predicted	hsa-miR-4735-3p_TNFAIP3
mirdb	MIMAT0027546	hsa-miR-6823-5p	ATF3	467	ENSG00000162772	94.8682	predicted	hsa-miR-6823-5p_ATF3
mirdb	MIMAT0019233	hsa-miR-4446-5p	TNFAIP3	7128	ENSG00000118503	94.6921553397862	predicted	hsa-miR-4446-5p_TNFAIP3
mirdb	MIMAT0000073	hsa-miR-19a-3p	TNFAIP3	7128	ENSG00000118503	94.3388	predicted	hsa-miR-19a-3p_TNFAIP3
mirdb	MIMAT0000074	hsa-miR-19b-3p	TNFAIP3	7128	ENSG00000118503	94.3388	predicted	hsa-miR-19b-3p_TNFAIP3
mirdb	MIMAT0019015	hsa-miR-4481	KDM6B	23135	ENSG00000132510	93.7188	predicted	hsa-miR-4481_KDM6B
mirdb	MIMAT0017392	hsa-miR-3200-5p	ATF3	467	ENSG00000162772	93.695	predicted	hsa-miR-3200-5p_ATF3
mirdb	MIMAT0030420	hsa-miR-7845-5p	TNFAIP3	7128	ENSG00000118503	93.6028	predicted	hsa-miR-7845-5p_TNFAIP3
mirdb	MIMAT0019878	hsa-miR-4745-5p	KDM6B	23135	ENSG00000132510	93.407	predicted	hsa-miR-4745-5p_KDM6B
mirdb	MIMAT0000753	hsa-miR-342-3p	KDM6B	23135	ENSG00000132510	93.3829	predicted	hsa-miR-342-3p_KDM6B
mirdb	MIMAT0018085	hsa-miR-3663-3p	KDM6B	23135	ENSG00000132510	92.994	predicted	hsa-miR-3663-3p_KDM6B
mirdb	MIMAT0030979	hsa-miR-8052	KDM6B	23135	ENSG00000132510	92.8876919393308	predicted	hsa-miR-8052_KDM6B
mirdb	MIMAT0015084	hsa-miR-3199	KDM6B	23135	ENSG00000132510	92.8086372831614	predicted	hsa-miR-3199_KDM6B
mirdb	MIMAT0018951	hsa-miR-4435	ATF3	467	ENSG00000162772	92.0591	predicted	hsa-miR-4435_ATF3
mirdb	MIMAT0011160	hsa-miR-2116-5p	TNFAIP3	7128	ENSG00000118503	91.8016	predicted	hsa-miR-2116-5p_TNFAIP3
mirdb	MIMAT0019699	hsa-miR-4640-5p	ATF3	467	ENSG00000162772	90.2261	predicted	hsa-miR-4640-5p_ATF3
mirdb	MIMAT0000432	hsa-miR-141-3p	TNFAIP3	7128	ENSG00000118503	90.2061	predicted	hsa-miR-141-3p_TNFAIP3
mirdb	MIMAT0000682	hsa-miR-200a-3p	TNFAIP3	7128	ENSG00000118503	90.2061	predicted	hsa-miR-200a-3p_TNFAIP3
mirdb	MIMAT0027519	hsa-miR-6809-3p	ATF3	467	ENSG00000162772	90.1386	predicted	hsa-miR-6809-3p_ATF3
mirdb	MIMAT0019845	hsa-miR-4726-5p	ATF3	467	ENSG00000162772	90.1365	predicted	hsa-miR-4726-5p_ATF3
mirdb	MIMAT0027637	hsa-miR-6868-3p	ATF3	467	ENSG00000162772	89.7409	predicted	hsa-miR-6868-3p_ATF3
mirdb	MIMAT0005881	hsa-miR-1291	IL1B	3553	ENSG00000125538	89.196	predicted	hsa-miR-1291_IL1B
mirdb	MIMAT0004565	hsa-miR-218-1-3p	ATF3	467	ENSG00000162772	88.7034	predicted	hsa-miR-218-1-3p_ATF3
mirdb	MIMAT0027586	hsa-miR-6842-5p	KDM6B	23135	ENSG00000132510	88.6544494088691	predicted	hsa-miR-6842-5p_KDM6B
mirdb	MIMAT0028117	hsa-miR-7110-5p	KDM6B	23135	ENSG00000132510	88.6544494088691	predicted	hsa-miR-7110-5p_KDM6B
mirdb	MIMAT0000099	hsa-miR-101-3p	KDM6B	23135	ENSG00000132510	88.3295	predicted	hsa-miR-101-3p_KDM6B
mirdb	MIMAT0026721	hsa-miR-216b-3p	KDM6B	23135	ENSG00000132510	88.3002	predicted	hsa-miR-216b-3p_KDM6B
mirdb	MIMAT0003332	hsa-miR-656-3p	TNFAIP3	7128	ENSG00000118503	88.2158	predicted	hsa-miR-656-3p_TNFAIP3
mirdb	MIMAT0022978	hsa-miR-4743-3p	TNFAIP3	7128	ENSG00000118503	88.1851	predicted	hsa-miR-4743-3p_TNFAIP3
mirdb	MIMAT0004505	hsa-miR-32-3p	TNFAIP3	7128	ENSG00000118503	87.6895	predicted	hsa-miR-32-3p_TNFAIP3
mirdb	MIMAT0000100	hsa-miR-29b-3p	TNFAIP3	7128	ENSG00000118503	87.4084	predicted	hsa-miR-29b-3p_TNFAIP3
mirdb	MIMAT0000086	hsa-miR-29a-3p	TNFAIP3	7128	ENSG00000118503	87.4084	predicted	hsa-miR-29a-3p_TNFAIP3
mirdb	MIMAT0000681	hsa-miR-29c-3p	TNFAIP3	7128	ENSG00000118503	87.4084	predicted	hsa-miR-29c-3p_TNFAIP3
mirdb	MIMAT0027422	hsa-miR-6761-5p	ATF3	467	ENSG00000162772	87.2245	predicted	hsa-miR-6761-5p_ATF3
mirdb	MIMAT0019727	hsa-miR-4659a-3p	TNFAIP3	7128	ENSG00000118503	86.9929	predicted	hsa-miR-4659a-3p_TNFAIP3
mirdb	MIMAT0019734	hsa-miR-4659b-3p	TNFAIP3	7128	ENSG00000118503	86.9929	predicted	hsa-miR-4659b-3p_TNFAIP3
mirdb	MIMAT0007888	hsa-miR-1913	KDM6B	23135	ENSG00000132510	86.9317	predicted	hsa-miR-1913_KDM6B
mirdb	MIMAT0027451	hsa-miR-6775-3p	IL1B	3553	ENSG00000125538	86.8362	predicted	hsa-miR-6775-3p_IL1B
mirdb	MIMAT0000077	hsa-miR-22-3p	KDM6B	23135	ENSG00000132510	86.6426	predicted	hsa-miR-22-3p_KDM6B
mirdb	MIMAT0019363	hsa-miR-3978	TNFAIP3	7128	ENSG00000118503	86.4196	predicted	hsa-miR-3978_TNFAIP3
mirdb	MIMAT0027404	hsa-miR-6752-5p	KDM6B	23135	ENSG00000132510	86.2586092145503	predicted	hsa-miR-6752-5p_KDM6B
mirdb	MIMAT0027577	hsa-miR-6837-3p	TNFAIP3	7128	ENSG00000118503	86.1886	predicted	hsa-miR-6837-3p_TNFAIP3
mirdb	MIMAT0027405	hsa-miR-6752-3p	KDM6B	23135	ENSG00000132510	85.9555	predicted	hsa-miR-6752-3p_KDM6B
mirdb	MIMAT0019969	hsa-miR-4795-3p	TNFAIP3	7128	ENSG00000118503	85.7763	predicted	hsa-miR-4795-3p_TNFAIP3
mirdb	MIMAT0016870	hsa-miR-4319	TNFAIP3	7128	ENSG00000118503	85.3415	predicted	hsa-miR-4319_TNFAIP3
mirdb	MIMAT0019851	hsa-miR-4729	IL1B	3553	ENSG00000125538	85.3312	predicted	hsa-miR-4729_IL1B
mirdb	MIMAT0016875	hsa-miR-4323	KDM6B	23135	ENSG00000132510	84.5495	predicted	hsa-miR-4323_KDM6B
mirdb	MIMAT0005877	hsa-miR-1286	KDM6B	23135	ENSG00000132510	84.4497	predicted	hsa-miR-1286_KDM6B
mirdb	MIMAT0019218	hsa-miR-3194-3p	ATF3	467	ENSG00000162772	84.0723	predicted	hsa-miR-3194-3p_ATF3
mirdb	MIMAT0016923	hsa-miR-4329	ATF3	467	ENSG00000162772	84.0533	predicted	hsa-miR-4329_ATF3
mirdb	MIMAT0019200	hsa-miR-3124-3p	TNFAIP3	7128	ENSG00000118503	83.9046360562508	predicted	hsa-miR-3124-3p_TNFAIP3
mirdb	MIMAT0004686	hsa-miR-367-5p	KDM6B	23135	ENSG00000132510	83.8764	predicted	hsa-miR-367-5p_KDM6B
mirdb	MIMAT0000443	hsa-miR-125a-5p	TNFAIP3	7128	ENSG00000118503	83.6832	predicted	hsa-miR-125a-5p_TNFAIP3
mirdb	MIMAT0000423	hsa-miR-125b-5p	TNFAIP3	7128	ENSG00000118503	83.6832	predicted	hsa-miR-125b-5p_TNFAIP3
mirdb	MIMAT0015019	hsa-miR-3147	IL1B	3553	ENSG00000125538	83.3163	predicted	hsa-miR-3147_IL1B
mirdb	MIMAT0019692	hsa-miR-4635	TNFAIP3	7128	ENSG00000118503	83.253	predicted	hsa-miR-4635_TNFAIP3
mirdb	MIMAT0027631	hsa-miR-6865-3p	KDM6B	23135	ENSG00000132510	83.1386	predicted	hsa-miR-6865-3p_KDM6B
mirdb	MIMAT0018196	hsa-miR-3921	TNFAIP3	7128	ENSG00000118503	83.0436	predicted	hsa-miR-3921_TNFAIP3
mirdb	MIMAT0019718	hsa-miR-4653-5p	TNFAIP3	7128	ENSG00000118503	83.0436	predicted	hsa-miR-4653-5p_TNFAIP3
mirdb	MIMAT0000727	hsa-miR-374a-5p	TNFAIP3	7128	ENSG00000118503	82.9588	predicted	hsa-miR-374a-5p_TNFAIP3
mirdb	MIMAT0000088	hsa-miR-30a-3p	IL1B	3553	ENSG00000125538	82.7221	predicted	hsa-miR-30a-3p_IL1B
mirdb	MIMAT0000693	hsa-miR-30e-3p	IL1B	3553	ENSG00000125538	82.7221	predicted	hsa-miR-30e-3p_IL1B
mirdb	MIMAT0004551	hsa-miR-30d-3p	IL1B	3553	ENSG00000125538	82.7221	predicted	hsa-miR-30d-3p_IL1B
mirdb	MIMAT0019832	hsa-miR-4719	TNFAIP3	7128	ENSG00000118503	82.7169	predicted	hsa-miR-4719_TNFAIP3
mirdb	MIMAT0004762	hsa-miR-486-3p	ATF3	467	ENSG00000162772	82.6482	predicted	hsa-miR-486-3p_ATF3
mirdb	MIMAT0019937	hsa-miR-4778-3p	ATF3	467	ENSG00000162772	82.456	predicted	hsa-miR-4778-3p_ATF3
mirdb	MIMAT0016904	hsa-miR-4276	IL1B	3553	ENSG00000125538	82.2068	predicted	hsa-miR-4276_IL1B
mirdb	MIMAT0004692	hsa-miR-340-5p	TNFAIP3	7128	ENSG00000118503	82.0877	predicted	hsa-miR-340-5p_TNFAIP3
mirdb	MIMAT0019041	hsa-miR-4505	KDM6B	23135	ENSG00000132510	81.7001369651016	predicted	hsa-miR-4505_KDM6B
mirdb	MIMAT0005913	hsa-miR-1261	ATF3	467	ENSG00000162772	81.4681	predicted	hsa-miR-1261_ATF3
mirdb	MIMAT0004955	hsa-miR-374b-5p	TNFAIP3	7128	ENSG00000118503	81.1846	predicted	hsa-miR-374b-5p_TNFAIP3
mirdb	MIMAT0016865	hsa-miR-4313	IL1B	3553	ENSG00000125538	81.0902	predicted	hsa-miR-4313_IL1B
mirdb	MIMAT0031119	hsa-miR-1199-5p	ATF3	467	ENSG00000162772	81.0533	predicted	hsa-miR-1199-5p_ATF3
mirdb	MIMAT0027403	hsa-miR-6751-3p	ATF3	467	ENSG00000162772	81.0533	predicted	hsa-miR-6751-3p_ATF3
mirdb	MIMAT0018935	hsa-miR-4422	ATF3	467	ENSG00000162772	80.8865	predicted	hsa-miR-4422_ATF3
mirdb	MIMAT0022484	hsa-miR-5692a	ATF3	467	ENSG00000162772	80.3257	predicted	hsa-miR-5692a_ATF3
