# Supplementary material for: Identification of key genes related to metabolic cell death in hepatic ischemia-reperfusion injury from transcriptome data and mechanism research using single-cell data
Source: Front Immunol. 2026 Jan 2;16:1695979. doi: 10.3389/fimmu.2025.1695979 (PMC12808398; doi:10.3389/fimmu.2025.1695979)
Supplement: Supplementary file 8 [file Table8.xlsx]

## Sheet: CTD_ATF3
Chemical Name	Chemical ID	CAS RN	Interaction Count	Organism Count
sodium arsenite	C017947	13768-07-5	36	4
Arsenic	D001151	7440-38-2	31	2
deoxynivalenol	C007262	51481-10-8	26	3
bisphenol A	C006780	1980-05-07	25	4
Resveratrol	D000077185		20	2
sulindac sulfide	C025462	32004-67-4	15	1
Tetrachlorodibenzodioxin	D013749	1746-01-6	15	3
Benzo(a)pyrene	D001564	50-32-8	13	2
Cisplatin	D002945	15663-27-1	13	2
Acetaminophen	D000082	103-90-2	12	4
Acrylamide	D020106	1979-06-01	12	3
Cyclosporine	D016572	59865-13-3	12	4
Troglitazone	D000077288	97322-87-7	12	2
Aflatoxin B1	D016604	1162-65-8	11	3
Paclitaxel	D017239		11	2
Bortezomib	D000069286		10	3
shikonin	C016101		10	2
Smoke	D012906		10	2
Valproic Acid	D014635	99-66-1	10	3
Acetylmuramyl-Alanyl-Isoglutamine	D000119	53678-77-6	8	1
Aconitic Acid	D000156	499-12-7	8	2
Cadmium Chloride	D019256	10108-64-2	8	4
Centella asiatica extract	C526146		8	2
Coptidis rhizoma extract	C107393		8	2
Ethanol	D000431	64-17-5	8	4
Huang Qi	C027492		8	2
nickel monoxide	C028007	1313-99-1	8	2
Sugars	D000073893		8	1
tert-Butylhydroperoxide	D020122	75-91-2	8	1
Thapsigargin	D019284	67526-95-8	8	2
Tobacco Smoke Pollution	D014028		8	2
Acrolein	D000171	107-02-8	7	2
bis(tri-n-butyltin)oxide	C005961		7	3
Doxorubicin	D004317	23214-92-8	7	4
Fenretinide	D017313	65646-68-6	7	2
methylmercuric chloride	C004925	115-09-3	7	4
O(2)-(2,4-dinitrophenyl) 1-((4-ethoxycarbonyl)piperazin-1-yl)diazen-1-ium-1,2-diolate	C474958		7	1
Rotenone	D012402	83-79-4	7	3
Estradiol	D004958	50-28-2	6	2
Ethinyl Estradiol	D004997	57-63-6	6	3
Genistein	D019833	446-72-0	6	2
Particulate Matter	D052638		6	2
Phenobarbital	D010634	1950-06-06	6	3
Silicon Dioxide	D012822	7631-86-9	6	2
Tretinoin	D014212	302-79-4	6	3
Tunicamycin	D014415	11089-65-9	6	2
Amiodarone	D000638	1951-25-3	5	3
bisphenol S	C543008	1980-09-01	5	2
Cannabidiol	D002185	13956-29-1	5	2
Carbon Tetrachloride	D002251	56-23-5	5	2
Curcumin	D003474	458-37-7	5	2
Dinoprostone	D015232	363-24-6	5	1
Dronabinol	D013759		5	3
Fluorouracil	D005472	51-21-8	5	1
Lipopolysaccharides	D008070		5	2
ML324	C000722507		5	1
Nanotubes, Carbon	D037742		5	2
Niclosamide	D009534	50-65-7	5	1
Paraquat	D010269	4685-14-7	5	4
pegaspargase	C042705		5	2
SB 203580	C093642		5	2
sodium bichromate	C016104	10588-01-9	5	3
tetrachlorobenzoquinone	C000591600		5	1
15-acetyldeoxynivalenol	C046760	88337-96-6	4	1
4-(5-benzo(1,3)dioxol-5-yl-4-pyridin-2-yl-1H-imidazol-2-yl)benzamide	C459179		4	1
Cadmium	D002104	7440-43-9	4	1
cobaltous chloride	C018021	7646-79-9	4	3
Dibutyl Phthalate	D003993	84-74-2	4	2
Diethylhexyl Phthalate	D004051	117-81-7	4	2
Dinitrochlorobenzene	D004137		4	1
dorsomorphin	C516138		4	1
Drugs, Chinese Herbal	D004365		4	1
Formaldehyde	D005557	50-00-0	4	2
Hydrogen Peroxide	D006861	7722-84-1	4	2
Methamphetamine	D008694	537-46-2	4	1
NG-Nitroarginine Methyl Ester	D019331	50903-99-6	4	1
Oxygen	D010100	7782-44-7	4	2
perfluorooctane sulfonic acid	C076994	1763-23-1	4	3
perfluorooctanoic acid	C023036	335-67-1	4	3
pirinixic acid	C006253	50892-23-4	4	2
Quartz	D011791	14808-60-7	4	1
Streptozocin	D013311	18883-66-4	4	1
Testosterone	D013739	58-22-0	4	2
Thioacetamide	D013853	62-55-5	4	3
titanium dioxide	C009495	13463-67-7	4	2
Vehicle Emissions	D001335		4	3
1-Methyl-4-phenylpyridinium	D015655	48134-75-4	3	1
2-(2-amino-3-methoxyphenyl)-4H-1-benzopyran-4-one	C093973		3	2
4-phenylenediamine	C029728	106-50-3	3	1
7,8-Dihydro-7,8-dihydroxybenzo(a)pyrene 9,10-oxide	D015123	55097-80-8	3	1
Anisomycin	D000841	22862-76-6	3	1
apilimod	C504227		3	2
Arsenic Trioxide	D000077237	1327-53-3	3	1
Asbestos, Crocidolite	D017638	12001-28-4	3	1
bisphenol F	C000611646		3	1
Butyric Acid	D020148	107-92-6	3	1
Calcitriol	D002117	32222-06-3	3	1
Chlorpyrifos	D004390	2921-88-2	3	2
Clotrimazole	D003022	23593-75-1	3	1
Copper	D003300	7440-50-8	3	1
Disulfiram	D004221	97-77-8	3	1
Fenofibrate	D011345	49562-28-9	3	3
Folic Acid	D005492	59-30-3	3	2
Gentamicins	D005839		3	2
glycidamide	C071834		3	2
Isoproterenol	D007545	7683-59-2	3	2
Methapyrilene	D008701	91-80-5	3	2
Methotrexate	D008727	1959-05-02	3	2
Mustard Gas	D009151	505-60-2	3	3
Naphthoquinones	D009285		3	1
NSC668394	C570897		3	2
Piperonyl Butoxide	D010882	1951-03-06	3	2
potassium bromate	C019536	7758-01-02	3	2
pyrazolanthrone	C432165		3	2
Rosiglitazone	D000077154		3	1
SC 560	C115461		3	1
SCH 23390	C534628		3	1
Thiram	D013893	137-26-8	3	1
toosendanin	C036454	79304-40-8	3	2
1,2-dibromo-2,4-dicyanobutane	C039411	35691-65-7	2	1
1,2-Dimethylhydrazine	D019813	540-73-8	2	1
1-(3,4-dihydroxyphenyl)-2-thiocyanate-ethanone	C527742		2	1
1-((4-methylsulfonyl)phenyl)-3-trifluoromethyl-5-(4-fluorophenyl)pyrazole	C090859	162054-19-5	2	1
1-Naphthylisothiocyanate	D015058	551-06-4	2	1
2,2',4,4'-tetrabromodiphenyl ether	C511295		2	2
2-methyl-2H-pyrazole-3-carboxylic acid (2-methyl-4-o-tolylazophenyl)amide	C511621		2	1
3,4,5,3',4'-pentachlorobiphenyl	C023035	57465-28-8	2	2
afimoxifene	C016601	68392-35-8	2	1
alexidine	C001570	22573-93-9	2	1
Antigen-Antibody Complex	D000936		2	1
Atrazine	D001280	1912-24-9	2	2
benzyloxycarbonylleucyl-leucyl-leucine aldehyde	C072553		2	1
bicalutamide	C053541		2	1
Bromocriptine	D001971	25614-03-3	2	1
Capsaicin	D002211	404-86-4	2	1
Chlorodiphenyl (54% Chlorine)	D020111	11097-69-1	2	1
chromium hexavalent ion	C074702	18540-29-9	2	1
cinnamaldehyde	C012843		2	1
Clofibrate	D002994	637-07-0	2	1
Cocaine	D003042	50-36-2	2	1
Copper Sulfate	D019327	7758-98-7	2	1
Coumestrol	D003375	479-13-0	2	1
Cuprizone	D003471	370-81-0	2	1
cylindrospermopsin	C089595	143545-90-8	2	1
Cytarabine	D003561	147-94-4	2	1
Decitabine	D000077209	2353-33-5	2	1
Deoxycholic Acid	D003840	83-44-3	2	1
Dichlorodiphenyl Dichloroethylene	D003633	72-55-9	2	1
Dietary Fats	D004041		2	1
Diethylnitrosamine	D004052	55-18-5	2	1
Diethylstilbestrol	D004054	56-53-1	2	1
diisobutyl phthalate	C025605	84-69-5	2	2
Dimethylnitrosamine	D004128	62-75-9	2	1
Diquat	D004178	2764-72-9	2	2
Flutamide	D005485	13311-84-7	2	1
furan	C039281	110-00-9	2	1
Glyoxal	D006037	107-22-2	2	1
hydroxyhydroquinone	C013038	533-73-3	2	1
Irinotecan	D000077146		2	1
jinfukang	C544151		2	1
(+)-JQ1 compound	C561695		2	1
Mercuric Chloride	D008627	7487-94-7	2	1
Methyl Methanesulfonate	D008741	66-27-3	2	2
motexafin gadolinium	C437683		2	1
N-(2-(4-bromocinnamylamino)ethyl)-5-isoquinolinesulfonamide	C063509	127243-85-0	2	2
Nelfinavir	D019888	159989-64-7	2	1
Nickel	D009532	7440-02-0	2	1
nickel chloride	C022838	7718-54-9	2	2
nickel subsulfide	C017557		2	2
Nicotine	D009538		2	2
nonivamide	C040937	618-92-8	2	1
NSC 689534	C558013		2	1
ON 01910	C507134		2	1
Oxaliplatin	D000077150		2	1
Ozone	D010126	10028-15-6	2	2
perfluorododecanoic acid	C522391		2	2
perfluoro-n-nonanoic acid	C101816	375-95-1	2	2
Phenylmercuric Acetate	D010662	62-38-4	2	1
Piroxicam	D010894	36322-90-4	2	1
Polychlorinated Biphenyls	D011078		2	1
Polysorbates	D011136		2	1
Polystyrenes	D011137		2	1
potassium chromate(VI)	C027373	7789-00-6	2	1
Pregnenolone Carbonitrile	D011285	1434-54-4	2	1
Progesterone	D011374	57-83-0	2	1
Propylthiouracil	D011441	51-52-5	2	1
Quercetin	D011794	117-39-5	2	1
Raloxifene Hydrochloride	D020849		2	1
Ranitidine	D011899	66357-35-5	2	1
S-(1,2-dichlorovinyl)cysteine	C039961	627-72-5	2	1
Silver	D012834	7440-22-4	2	1
Soot	D053260		2	1
Tamoxifen	D013629	10540-29-1	2	1
tetrabromobisphenol A	C020806	79-94-7	2	2
Topotecan	D019772	123948-87-8	2	1
Trichloroethylene	D014241	1979-01-06	2	2
trichostatin A	C012589	58880-19-6	2	1
Triclosan	D014260	3380-34-5	2	2
Trimetazidine	D014292	5011-34-7	2	1
tris(1,3-dichloro-2-propyl)phosphate	C016805	13674-87-8	2	2
vinclozolin	C025643	50471-44-8	2	1
Vitamin K 3	D024483	58-27-5	2	1
Zinc Acetate	D019345	5970-45-6	2	1
1,2,5,6-dibenzanthracene	C026486	53-70-3	1	1
1-(2-trifluoromethoxyphenyl)-2-nitroethanone	C576882		1	1
1-(4-chlorophenyl)-3-(3-(4-chlorophenyl)-5,5-dimethyl-1-(3-(5-nitrofuran-2-yl)allyldienehydrazinocarbonylmethyl)-2-oxoimidazolidin-4-yl)-1-hydroxyurea	C492847		1	0
1-bromohexane	C118701	111-25-1	1	1
1H,1H,10H,10H-perfluorodecane-1,10-diol	C546883		1	1
1-methylanthracene	C051246	610-48-0	1	1
2-(1'H-indole-3'-carbonyl)thiazole-4-carboxylic acid methyl ester	C548651		1	1
2,2',4,4',5-brominated diphenyl ether	C477694		1	1
2,2-bis(4-glycidyloxyphenyl)propane	C019273	1675-54-3	1	1
2,3-bis(3'-hydroxybenzyl)butyrolactone	C029497	76543-15-2	1	1
2-(4-((4-(6-methoxy-3-pyridinyl)-5-(4-(trifluoromethoxy)phenyl)-2-thiazolyl)methoxy)-2-methylphenoxy)acetic acid	C573693		1	1
2,4-dinitrobenzenesulfonic acid	C001073	1989-02-01	1	1
2,4-dinitrotoluene	C016403	121-14-2	1	1
2-butenal	C012796	4170-30-3	1	1
2-ethylhexyl acrylate	C036758	103-11-7	1	1
2-methyl-4-isothiazolin-3-one	C011506	2682-20-4	1	1
2-nitrofluorene	C019499	607-57-8	1	1
2-palmitoylglycerol	C114956		1	1
2-tert-butylhydroquinone	C018855	1948-33-0	1	0
3,3',4',5-tetrachlorosalicylanilide	C003390	1154-59-2	1	1
3,3'-diindolylmethane	C016392	1968-05-04	1	1
3,4-dichloroaniline	C014464	95-76-1	1	1
3-hydroxyacetanilide	C026137	621-42-1	1	1
4,4'-diaminodiphenylmethane	C009505	101-77-9	1	1
4-aminobenzhydrazide	C034343	5351-17-7	1	1
4-hydroxy-2-nonenal	C027576	29343-52-0	1	1
4-nitrobenzyl bromide	C027563	100-11-8	1	1
4-(N-methyl-N-nitrosamino)-1-(3-pyridyl)-1-butanone	C016583	64091-91-4	1	1
9,10-dihydro-9,10-dihydroxybenzo(a)pyrene	C020738	24909-09-9	1	1
A-83-01	C507011		1	1
abietic acid	C023710	514-10-3	1	1
abrine	C496492		1	1
acetamide	C030686	60-35-5	1	1
Acetylcysteine	D000111	616-91-1	1	1
adefovir dipivoxil	C106812	142340-99-6	1	1
Aerosols	D000336		1	1
AGN 194204	C430898		1	1
aloe emodin	C518327		1	1
alpha-damascone	C496116		1	1
alpha phellandrene	C005403	99-83-2	1	1
Amitriptyline	D000639	50-48-6	1	1
Ammonia	D000641	7664-41-7	1	1
Ammonium Chloride	D000643	12125-02-9	1	1
Amphetamine	D000661	300-62-9	1	1
aniline	C023650	62-53-3	1	1
Antigens, Polyomavirus Transforming	D000952		1	1
Antimycin A	D000968	642-15-9	1	1
Antirheumatic Agents	D018501		1	1
Arachidonic Acid	D016718		1	1
archazolid B	C519728		1	1
aristolochic acid I	C000228	313-67-7	1	1
Asbestos	D001194	1332-21-4	1	1
Asbestos, Amphibole	D017636		1	1
Asbestos, Serpentine	D017632		1	1
Ascorbic Acid	D001205	50-81-7	1	1
Astemizole	D016589	68844-77-9	1	1
Benzene	D001554	71-43-2	1	1
benzo(b)fluoranthene	C006703	205-99-2	1	1
benzo(e)pyrene	C026487	192-97-2	1	1
benzyl benzoate	C006723	120-51-4	1	1
benzyl salicylate	C039672	118-58-1	1	1
BEP protocol	C038328		1	1
beta-lapachone	C014638		1	1
Bilirubin	D001663	635-65-4	1	1
bismuth tripotassium dicitrate	C002791	57644-54-9	1	1
bis-N,N-dimethylamino-2-(N-methylpyrrolyl)methyl cyclopentadienyl titanium (IV)	C551172		1	1
bisphenol E	C000705701		1	1
boron nitride	C017282		1	1
butaprost	C048491	69648-38-0	1	1
butylbenzyl phthalate	C027561	85-68-7	1	1
butyraldehyde	C018475	123-72-8	1	1
Cacodylic Acid	D002101	75-60-5	1	1
cadmium sulfate	C037123	10124-36-4	1	1
Cantharidin	D002193	56-25-7	1	1
captax	C005563	149-30-4	1	1
Carbamazepine	D002220	298-46-4	1	1
CC-8490	C495817		1	1
celastrol	C050414		1	1
Cellulose	D002482	9004-34-6	1	1
Cephaloridine	D002509	50-59-9	1	1
CGP 52608	C092451	87958-67-6	1	1
Chlordecone	D007631	143-50-0	1	1
chloroacetaldehyde	C004656	107-20-0	1	1
chloropicrin	C100187	1976-06-02	1	1
Chloroprene	D002737	126-99-8	1	1
Chlorpromazine	D002746	50-53-3	1	1
Cholesterol, Dietary	D002791		1	1
Choline	D002794	62-49-7	1	1
Cidofovir	D000077404	113852-37-2	1	1
cinnamyl alcohol	C020722	104-54-1	1	1
Citrinin	D002953	518-75-2	1	1
CL 075	C551788		1	1
Clioquinol	D007464	130-26-7	1	1
Clodronic Acid	D004002	10596-23-3	1	1
Cobicistat	D000069547		1	1
cordycepin	C058120	73-03-0	1	1
CP 31398	C402665		1	1
cupric oxide	C030973	1317-38-0	1	1
cyclamen aldehyde	C007180	103-95-7	1	1
Cycloheximide	D003513	66-81-9	1	1
DDT	D003634	50-29-3	1	1
decabromobiphenyl ether	C010902	1163-19-5	1	1
decamethrin	C017180	52820-00-5	1	1
Demecolcine	D003703	477-30-5	1	1
Dexamethasone	D003907	1950-02-02	1	1
Dextroamphetamine	D003913	51-64-9	1	1
diallyl disulfide	C028009	2179-57-9	1	1
dibenzo(a,l)pyrene	C041517	191-30-0	1	1
Dichloroacetic Acid	D003999	79-43-6	1	1
Dieldrin	D004026	60-57-1	1	1
Dietary Sucrose	D019422		1	1
diethylenetriamine	C005391	111-40-0	1	1
diethyl phthalate	C007379	84-66-2	1	1
Dihydrotestosterone	D013196	521-18-6	1	1
diisononyl phthalate	C012125	28553-12-0	1	1
dimethyl-4-toluidine	C015835	99-97-8	1	1
Dimethyl Sulfoxide	D004121	67-68-5	1	1
di-n-butylphosphoric acid	C065087	107-66-4	1	1
Dinitrofluorobenzene	D004139	70-34-8	1	1
dinophysistoxin 1	C051904		1	1
Dioxins	D004147		1	1
diphenylcarboxylate	C062963	93-99-2	1	1
Dithiothreitol	D004229	3483-12-03	1	1
Diuron	D004237	330-54-1	1	1
Docetaxel	D000077143		1	1
Dodecanol	D007851	112-53-8	1	1
domoic acid	C012301	14277-97-5	1	1
Dust	D004391		1	1
echinacoside	C060297		1	1
Ellagic Acid	D004610	476-66-4	1	1
Endosulfan	D004726	115-29-7	1	1
epigallocatechin gallate	C045651	989-51-5	1	1
epoxiconazole	C109476		1	1
erucylphospho-N,N,N-trimethylpropylammonium	C472787		1	1
Estrone	D004970	53-16-7	1	1
ethyl 6-(N-(2-chloro-4-fluorophenyl)sulfamoyl)cyclohex-1-ene-1-carboxylate	C507035		1	1
ethylenediamine	C031234		1	1
ethylene dimethacrylate	C004919	97-90-5	1	1
Ethyl Methanesulfonate	D005020	62-50-0	1	1
Eugenol	D005054	97-53-0	1	1
Farnesol	D005204	4602-84-0	1	1
fenamidone	C540355		1	1
fenvalerate	C017690	51630-58-1	1	1
ferric oxide	C000499	1309-37-1	1	1
ferrous chloride	C029451	7758-94-3	1	1
fluoranthene	C007738	206-44-0	1	1
Fructose	D005632	30237-26-4	1	1
Fulvestrant	D000077267	129453-61-8	1	1
garcinol	C054597		1	1
Gasoline	D005742		1	1
gedunin	C106014	2753-30-2	1	1
Gemcitabine	D000093542		1	1
geraniol	C007836	624-15-7	1	1
Glucosamine	D005944	3416-24-8	1	1
Glucose	D005947	50-99-7	1	1
Glupearl 19S	C000606994		1	1
glyceryl monostearate	C048159	31566-31-1	1	1
glycidol	C004312	556-52-5	1	1
Glyphosate	D000097797		1	1
gold (III) porphyrin 1a	C508665		1	1
Graphite	D006108	7782-42-5	1	1
GSK2656157	C000597302		1	1
GSK-J4	C000593030		1	1
Haloperidol	D006220	52-86-8	1	1
hexyl cinnamic aldehyde	C080043	101-86-0	1	1
Hydralazine	D006830	86-54-4	1	1
Hydrogen Cyanide	D006856	74-90-8	1	1
hydroquinone	C031927	123-31-9	1	1
Imatinib Mesylate	D000068877		1	1
imidazolidinyl urea	C006048	39236-46-9	1	1
imidazopyrazole	C026262	251-80-9	1	1
indole-3-carbinol	C016517	700-06-1	1	1
Inulin	D007444	9005-80-5	1	1
Ionomycin	D015759	56092-81-0	1	1
isoeugenol	C036643	97-54-1	1	1
JP8 aviation fuel	C098607		1	1
KN 62	C063302	127191-97-3	1	1
Lactic Acid	D019344	50-21-5	1	1
Lamivudine	D019259	134678-17-4	1	1
lard	C029310	61789-99-9	1	1
Leflunomide	D000077339	75706-12-6	1	1
LG 100815	C533894		1	1
licochalcone B	C541528		1	1
Limonene	D000077222		1	1
Maneb	D008344	12427-38-2	1	1
Mefloquine	D015767	53230-10-7	1	1
mercuric bromide	C042720	7789-47-1	1	1
Metformin	D008687	657-24-9	1	1
Methimazole	D008713	60-56-0	1	1
Methionine	D008715	63-68-3	1	1
methylparaben	C015358	99-76-3	1	1
methylselenic acid	C008493		1	1
Methyltestosterone	D008777	58-18-4	1	1
Metribolone	D015741	965-93-5	1	1
Mifepristone	D015735	84371-65-3	1	1
Minocycline	D008911	10118-90-8	1	1
MM-589	C000621807		1	1
mono-(2-ethylhexyl)phthalate	C016599	4376-20-9	1	1
monomethylarsonic acid	C020300	124-58-3	1	1
N-(2-(1,1'-bicyclopropyl)-2-ylphenyl)-3-(difluoromethyl)-1-methyl-1H-pyrazole-4-carboxamide	C583365		1	1
N(4)-hydroxycytidine	C010737		1	1
N-(4-methoxybenzyl)-N'-(5-nitro-1,3-thiazol-2-yl)urea	C479831		1	1
naphthalene	C031721	91-20-3	1	1
Naphthalenes	D009281		1	1
naphthenic acid	C046170	1338-24-5	1	1
n-butoxyethanol	C017096	111-76-2	1	1
n-butyl glycidyl ether	C022794	2426-08-06	1	1
nickel sulfate	C029938	7786-81-4	1	1
nitrofen	C007350		1	1
nitrosobenzylmethylamine	C014707	937-40-6	1	1
nivalenol	C038405	23282-20-4	1	1
N-methyl-4-aminophenol	C014112		1	1
N-Nitrosopyrrolidine	D009242	930-55-2	1	1
N-nitroso-tris-chloroethylurea	C572573		1	1
NSC305787	C570896		1	1
ochratoxin A	C025589	303-47-9	1	1
octa-2,4,6-trienoic acid	C062198	5205-32-3	1	1
octanoic acid	C031492	124-07-2	1	1
Orphenadrine	D009966	83-98-7	1	1
Oxazolone	D010081	15646-46-5	1	1
Panobinostat	D000077767		1	1
Patulin	D010365	149-29-1	1	1
p-Chloromercuribenzoic Acid	D020245	59-85-8	1	1
PCI 5002	C568608		1	1
Penicillin G	D010400	61-33-6	1	1
pentabromodiphenyl ether	C086401	32534-81-9	1	1
Pentachlorophenol	D010416	87-86-5	1	1
pentanal	C046012	110-62-3	1	1
perfluorodecanoic acid	C036567	335-76-2	1	1
perfluorooctanesulfonamide	C063900	754-91-6	1	1
perfluoroundecanoic acid	C586085		1	1
periodate-oxidized adenosine	C027579	34240-05-6	1	1
Phenformin	D010629	114-86-3	1	1
Phenoxybenzamine	D010643	59-96-1	1	1
Phenylbutyrates	D010654		1	1
Phlorhizin	D010695	60-81-1	1	1
Phosgene	D010705	75-44-5	1	1
pifithrin	C121565		1	1
Pioglitazone	D000077205	111025-46-8	1	1
Plant Oils	D010938		1	1
Polycyclic Aromatic Hydrocarbons	D011084		1	1
polyhexamethyleneguanidine	C060540	31961-54-3	1	1
Poly I-C	D011070		1	1
Polymyxin B	D011112	1404-26-8	1	1
Potassium Cyanide	D011190	151-50-8	1	1
Potassium Dichromate	D011192	7778-50-9	1	1
Proadifen	D011335	302-33-0	1	1
propiconazole	C045950	60207-90-1	1	1
pseudocumene	C010313	95-63-6	1	1
PTC-209	C586999		1	1
pyrachlostrobin	C513428		1	1
Pyrazinamide	D011718	98-96-4	1	1
Qingdai compound	C530990		1	1
quinocetone	C502851		1	1
Reactive Oxygen Species	D017382		1	1
resorcinol	C031389	108-46-3	1	1
Rifampin	D012293	13292-46-1	1	1
S-(1,1,2,2-tetrafluoroethyl)cysteine	C064116	94840-66-1	1	1
S-Adenosylmethionine	D012436	29908-03-0	1	1
salinomycin	C010327	53003-10-4	1	1
salubrinal	C496827		1	1
sandostatinLAR	C541923		1	1
senecionine	C009237	130-01-8	1	1
Simvastatin	D019821	79902-63-9	1	1
sinapinic acid	C073734	530-59-6	1	1
Sirolimus	D020123	53123-88-9	1	1
sodium arsenate	C009277		1	1
Sodium Dodecyl Sulfate	D012967	151-21-3	1	1
Sodium Hypochlorite	D012973	7681-52-9	1	1
Soman	D012999	96-64-0	1	1
Styrene	D020058	100-42-5	1	1
sulfluramid	C063732	4151-50-2	1	1
Sulindac	D013467	38194-50-2	1	1
Suloctidil	D013468	54767-75-8	1	1
Sunitinib	D000077210		1	1
Tacrolimus	D016559	109581-93-3	1	1
TAK-243	C000622638		1	1
TAK-875	C557331		1	1
Tetracycline	D013752	60-54-8	1	1
Tetradecanoylphorbol Acetate	D013755	16561-29-8	1	1
Thalidomide	D013792	50-35-1	1	1
Thiamethoxam	D000077922	153719-23-4	1	1
Thimerosal	D013849	54-64-8	1	1
Thiostrepton	D013883	1393-48-2	1	1
torcetrapib	C483909		1	1
triacsin C	C034613	76896-80-5	1	1
tributyltin	C011559	688-73-3	1	1
trimethyltin	C046488	1631-73-8	1	1
trimethyltin chloride	C040533	1066-45-1	1	1
triphenyl phosphate	C005445	115-86-6	1	1
triptolide	C001899	38748-32-2	1	1
triptonide	C084079	38647-11-9	1	1
undecanal	C479548	1337-83-3	1	1
undecane	C022884	1120-21-4	1	1
undecylenic acid	C538763		1	1
Urethane	D014520	51-79-6	1	1
Vincristine	D014750		1	1
vinylidene chloride	C029297	75-35-4	1	1
Vitamin E	D014810	1406-18-4	1	1
Vorinostat	D000077337		1	1
Warfarin	D014859	81-81-2	1	1
Water Pollutants	D014873		1	1
Water Pollutants, Chemical	D014874		1	1
Zidovudine	D015215	30516-87-1	1	1
Zinc	D015032	7440-66-6	1	1
zinc chromate	C023616	13530-65-9	1	1

## Sheet: CTD_TNFAIP3
Chemical Name	Chemical ID	CAS RN	Interaction Count	Organism Count
Lipopolysaccharides	D008070		45	2
Tetradecanoylphorbol Acetate	D013755	16561-29-8	16	2
Particulate Matter	D052638		14	2
trovafloxacin	C080163	146836-84-2	9	2
Benzo(a)pyrene	D001564	50-32-8	8	3
Zinc	D015032	7440-66-6	8	1
Cisplatin	D002945	15663-27-1	7	2
Nanotubes, Carbon	D037742		7	2
Acetaminophen	D000082	103-90-2	6	2
Aflatoxin B1	D016604	1162-65-8	6	2
bisphenol A	C006780	1980-05-07	6	4
Silicon Dioxide	D012822	7631-86-9	6	2
Air Pollutants	D000393		5	2
andrographolide	C030419	5508-58-7	5	1
Cyclosporine	D016572	59865-13-3	5	2
diethyl maleate	C014476	141-05-9	5	1
lipopolysaccharide, Escherichia coli O111 B4	C440499		5	2
Ozone	D010126	10028-15-6	5	1
sulforaphane	C016766		5	1
2-tert-butylhydroquinone	C018855	1948-33-0	4	1
Adenosine	D000241	58-61-7	4	1
Asbestos, Crocidolite	D017638	12001-28-4	4	1
bardoxolone methyl	C445068		4	1
Diethylhexyl Phthalate	D004051	117-81-7	4	1
Estradiol	D004958	50-28-2	4	2
Gasoline	D005742		4	1
Homocysteine	D006710	454-28-4	4	1
Hydrogen Peroxide	D006861	7722-84-1	4	2
(+)-JQ1 compound	C561695		4	1
Magnetite Nanoparticles	D058185		4	2
nickel sulfate	C029938	7786-81-4	4	1
ochratoxin A	C025589	303-47-9	4	1
Polycyclic Aromatic Hydrocarbons	D011084		4	1
Resveratrol	D000077185		4	3
sodium arsenite	C017947	13768-07-5	4	3
Tetrachlorodibenzodioxin	D013749	1746-01-6	4	3
tetrachloroisophthalonitrile	C005806	1897-45-6	4	1
Tobacco Smoke Pollution	D014028		4	2
Valproic Acid	D014635	99-66-1	4	1
arsenite	C015001	15502-74-6	3	2
Cadmium	D002104	7440-43-9	3	1
Cadmium Chloride	D019256	10108-64-2	3	2
Ethacrynic Acid	D004976	58-54-8	3	1
methylarsine oxide	C080197	593-58-8	3	3
Mustard Gas	D009151	505-60-2	3	2
Phenobarbital	D010634	1950-06-06	3	2
Polystyrenes	D011137		3	2
titanium dioxide	C009495	13463-67-7	3	1
2-nitrofluorene	C019499	607-57-8	2	1
8-Bromo Cyclic Adenosine Monophosphate	D015124	23583-48-4	2	1
Acrolein	D000171	107-02-8	2	1
afimoxifene	C016601	68392-35-8	2	1
Allergens	D000485		2	1
alpha-pinene	C005451	80-56-8	2	1
Antigens, Bacterial	D000942		2	1
Antirheumatic Agents	D018501		2	1
Arsenic Trioxide	D000077237	1327-53-3	2	1
Atrazine	D001280	1912-24-9	2	2
Benzene	D001554	71-43-2	2	1
Calcitriol	D002117	32222-06-3	2	1
Cannabidiol	D002185	13956-29-1	2	1
Carbon Tetrachloride	D002251	56-23-5	2	1
Cholates	D020355		2	1
Cholesterol, Dietary	D002791		2	1
Choline	D002794	62-49-7	2	2
cocoa butter	C052387	8002-31-1	2	1
Cycloheximide	D003513	66-81-9	2	1
cylindrospermopsin	C089595	143545-90-8	2	1
Dextroamphetamine	D003913	51-64-9	2	1
Dronabinol	D013759		2	2
ethyl 6-(N-(2-chloro-4-fluorophenyl)sulfamoyl)cyclohex-1-ene-1-carboxylate	C507035		2	1
Folic Acid	D005492	59-30-3	2	2
Galactose	D005690	26566-61-0	2	1
Gold Compounds	D017612		2	1
Levofloxacin	D064704	100986-85-4	2	2
Maneb	D008344	12427-38-2	2	1
methacrylaldehyde	C039175	78-85-3	2	1
n-butoxyethanol	C017096	111-76-2	2	1
Ovalbumin	D010047	9006-59-1	2	1
Oxygen	D010100	7782-44-7	2	2
Paraquat	D010269	4685-14-7	2	1
phenethyl isothiocyanate	C058305	2257-09-02	2	2
pirinixic acid	C006253	50892-23-4	2	2
Raloxifene Hydrochloride	D020849		2	2
Rotenone	D012402	83-79-4	2	2
S-(1,2-dichlorovinyl)cysteine	C039961	627-72-5	2	1
Sodium Dodecyl Sulfate	D012967	151-21-3	2	1
Soot	D053260		2	1
Succimer	D004113	304-55-2	2	2
Temozolomide	D000077204	85622-93-1	2	1
Testosterone	D013739	58-22-0	2	1
Thioacetamide	D013853	62-55-5	2	2
Toluene	D014050	108-88-3	2	1
Trichloroethylene	D014241	1979-01-06	2	2
1,2-Dimethylhydrazine	D019813	540-73-8	1	1
1-Butanol	D020001	71-36-3	1	1
1-Methyl-3-isobutylxanthine	D015056	28822-58-4	1	1
1-methylanthracene	C051246	610-48-0	1	1
1-Naphthylisothiocyanate	D015058	551-06-4	1	1
2,2',4,4',5-brominated diphenyl ether	C477694		1	1
2,3-dimethoxy-1,4-naphthoquinone	C063002	6956-96-3	1	1
2-(4-morpholinyl)-8-phenyl-4H-1-benzopyran-4-one	C085911	154447-36-6	1	1
2-anisidine	C003898	90-04-0	1	1
2-butenal	C012796	4170-30-3	1	1
2-methyl-4-isothiazolin-3-one	C011506	2682-20-4	1	1
2-palmitoylglycerol	C114956		1	1
2-xylene	C026114	95-47-6	1	1
3,4,5,3',4'-pentachlorobiphenyl	C023035	57465-28-8	1	1
3,4,5,4'-tetramethoxystilbene	C482492		1	1
4-hydroxy-2-nonenal	C027576	29343-52-0	1	1
4-Nitroquinoline-1-oxide	D015112	56-57-5	1	1
4-(N-methyl-N-nitrosamino)-1-(3-pyridyl)-1-butanone	C016583	64091-91-4	1	1
4-phenylenediamine	C029728	106-50-3	1	1
5,3'-dihydroxy-3,6,7,8,4'-pentamethoxyflavone	C094782		1	1
7-(benzylamino)-1,3,4,8-tetrahydropyrrolo(4,3,2-de)quinolin-8(1H)-one	C553817		1	1
9,10-Dimethyl-1,2-benzanthracene	D015127	57-97-6	1	1
abrine	C496492		1	1
Acetylcysteine	D000111	616-91-1	1	1
Acrylamide	D020106	1979-06-01	1	1
Aldehydes	D000447		1	1
Amiodarone	D000638	1951-25-3	1	1
Amphetamine	D000661	300-62-9	1	1
Amphotericin B	D000666	1397-89-3	1	1
Antigens, Dermatophagoides	D039741		1	1
Antigens, Polyomavirus Transforming	D000952		1	1
Antimony	D000965	7440-36-0	1	1
Antimony Potassium Tartrate	D000966	28300-74-5	1	1
Antimycin A	D000968	642-15-9	1	1
Aripiprazole	D000068180		1	1
aristolochic acid I	C000228	313-67-7	1	1
Arsenic	D001151	7440-38-2	1	1
arsenic disulfide	C058317	56320-22-0	1	1
Asbestos, Serpentine	D017632		1	1
benzyloxycarbonylleucyl-leucyl-leucine aldehyde	C072553		1	1
berbamine	C027870	478-61-5	1	1
beta-lapachone	C014638		1	1
Biological Factors	D001685		1	1
bisphenol F	C000611646		1	1
bis(tri-n-butyltin)oxide	C005961		1	1
boron nitride	C017282		1	1
Bortezomib	D000069286		1	1
Botulinum Toxins, Type A	D019274		1	1
bromotriethylstannane	C026405	2767-54-6	1	1
butyraldehyde	C018475	123-72-8	1	1
Caffeine	D002110	1958-08-02	1	1
Carmustine	D002330	154-93-8	1	1
CGP 52608	C092451	87958-67-6	1	1
Chelating Agents	D002614		1	1
Chromium	D002857	7440-47-3	1	1
Ciguatoxins	D002922	11050-21-8	1	1
Clonidine	D003000	4205-90-7	1	1
Cobalt	D003035	7440-48-4	1	1
cobalt sulfate	C026305	10124-43-3	1	1
colistinmethanesulfonic acid	C004691	12705-41-8	1	1
Copper	D003300	7440-50-8	1	1
Copper Sulfate	D019327	7758-98-7	1	1
cordycepin	C058120	73-03-0	1	1
Cyclophosphamide	D003520	50-18-0	1	1
Cytarabine	D003561	147-94-4	1	1
Dactinomycin	D003609	50-76-0	1	1
decabromobiphenyl ether	C010902	1163-19-5	1	1
decamethrin	C017180	52820-00-5	1	1
Demecolcine	D003703	477-30-5	1	1
Dexamethasone	D003907	1950-02-02	1	1
diallyl trisulfide	C042577	2050-87-5	1	1
Diclofenac	D004008	15307-86-5	1	1
didecyldimethylammonium	C027118	20256-56-8	1	1
Dieldrin	D004026	60-57-1	1	1
Dietary Fats	D004041		1	1
Dihydrotestosterone	D013196	521-18-6	1	1
di-n-butylphosphoric acid	C065087	107-66-4	1	1
Dinitrochlorobenzene	D004137		1	1
Dioxins	D004147		1	1
Diuron	D004237	330-54-1	1	1
domoic acid	C012301	14277-97-5	1	1
Doxorubicin	D004317	23214-92-8	1	1
Dust	D004391		1	1
Endosulfan	D004726	115-29-7	1	1
eriodictyol	C007619	552-58-9	1	1
erucylphospho-N,N,N-trimethylpropylammonium	C472787		1	1
Erythromycin Estolate	D004918	3521-62-8	1	1
Estrogens	D004967		1	1
Ethanol	D000431	64-17-5	1	1
Ethinyl Estradiol	D004997	57-63-6	1	1
ethylbenzene	C004912	100-41-4	1	1
Ethyl Methanesulfonate	D005020	62-50-0	1	1
Eugenol	D005054	97-53-0	1	1
Fenretinide	D017313	65646-68-6	1	1
Fenthion	D005284	55-38-9	1	1
Flame Retardants	D005411		1	1
fluoranthene	C007738	206-44-0	1	1
Fluorouracil	D005472	51-21-8	1	1
Formaldehyde	D005557	50-00-0	1	1
Gallic Acid	D005707	149-91-7	1	1
Gemcitabine	D000093542		1	1
Gentamicins	D005839		1	1
Gliclazide	D005907	21187-98-4	1	1
Glupearl 19S	C000606994		1	1
Gold	D006046	7440-57-5	1	1
GSK-J4	C000593030		1	1
Heptachlor Epoxide	D006534	1024-57-3	1	1
hexabromocyclododecane	C089796	25637-99-4	1	1
ibrutinib	C551803		1	1
Ionomycin	D015759	56092-81-0	1	1
isobutyl alcohol	C040507	78-83-1	1	1
kaempferol	C006552	520-18-3	1	1
Lactic Acid	D019344	50-21-5	1	1
Leflunomide	D000077339	75706-12-6	1	1
lipopolysaccharide, E. coli O26-B6	C433788		1	1
lipopolysaccharide, E coli O55-B5	C482199		1	1
Luteolin	D047311	491-70-3	1	1
maduramicin	C018091		1	1
Mannitol	D008353	69-65-8	1	1
Melatonin	D008550	73-31-4	1	1
Menthol	D008610	1490-04-6	1	1
Mercury	D008628	7439-97-6	1	1
Methapyrilene	D008701	91-80-5	1	1
Methionine	D008715	63-68-3	1	1
Methotrexate	D008727	1959-05-02	1	1
Methylene Chloride	D008752	1975-09-02	1	1
methylmercuric chloride	C004925	115-09-3	1	1
methylselenic acid	C008493		1	1
mono-(2-ethylhexyl)phthalate	C016599	4376-20-9	1	1
monomethylarsonous acid	C406082		1	1
moringin	C000614007		1	1
Nickel	D009532	7440-02-0	1	1
nickel chloride	C022838	7718-54-9	1	1
Nifedipine	D009543	21829-25-4	1	1
N-Methyl-3,4-methylenedioxyamphetamine	D018817	42542-10-9	1	1
Oleanolic Acid	D009828	508-02-1	1	1
Oxyquinoline	D015125	148-24-3	1	1
Paclitaxel	D017239		1	1
Palm Oil	D000073878		1	1
Panobinostat	D000077767		1	1
Pemetrexed	D000068437		1	1
pentabromodiphenyl ether	C086401	32534-81-9	1	1
pentanal	C046012	110-62-3	1	1
perfluoro-n-nonanoic acid	C101816	375-95-1	1	1
perfluorooctane sulfonic acid	C076994	1763-23-1	1	1
perfluorooctanoic acid	C023036	335-67-1	1	1
Pesticides	D010575		1	1
pevonedistat	C539933		1	1
Phenformin	D010629	114-86-3	1	1
Phenol	D019800	108-95-2	1	1
Phenylephrine	D010656	59-42-7	1	1
Piperonyl Butoxide	D010882	1951-03-06	1	1
Plant Extracts	D010936		1	1
Polyethylene Glycols	D011092		1	1
Potassium Dichromate	D011192	7778-50-9	1	1
Progesterone	D011374	57-83-0	1	1
propiconazole	C045950	60207-90-1	1	1
propionaldehyde	C005556	123-38-6	1	1
Protein Kinase Inhibitors	D047428		1	1
Pyrones	D011753		1	1
Quercetin	D011794	117-39-5	1	1
Silver	D012834	7440-22-4	1	1
Silver Compounds	D018030		1	1
Smoke	D012906		1	1
Sunitinib	D000077210		1	1
terbufos	C012568	13071-79-9	1	1
tert-Butylhydroperoxide	D020122	75-91-2	1	1
Thiram	D013893	137-26-8	1	1
Tolbutamide	D014044	64-77-7	1	1
Toxins, Biological	D014118		1	1
Tretinoin	D014212	302-79-4	1	1
tributyltin	C011559	688-73-3	1	1
tricetin	C469689		1	1
Triclosan	D014260	3380-34-5	1	1
trimethyltin	C046488	1631-73-8	1	1
triphenyl phosphate	C005445	115-86-6	1	1
Troglitazone	D000077288	97322-87-7	1	1
tungsten carbide	C002802	11130-73-7	1	1
Urethane	D014520	51-79-6	1	1
Ursodeoxycholic Acid	D014580	128-13-2	1	1
Vanadates	D014638		1	1
vanadyl sulfate	C034028	27774-13-6	1	1
Vehicle Emissions	D001335		1	1
Vincristine	D014750		1	1
vinylidene chloride	C029297	75-35-4	1	1
Volatile Organic Compounds	D055549		1	1
withaferin A	C009684	5119-48-2	1	1
Zeranol	D015029	26538-44-3	1	1
Zoledronic Acid	D000077211		1	1

## Sheet: CTD_IL1B
Chemical Name	Chemical ID	CAS RN	Interaction Count	Organism Count
Lipopolysaccharides	D008070		1756	12
Resveratrol	D000077185		316	7
lipopolysaccharide, Escherichia coli O111 B4	C440499		277	6
Particulate Matter	D052638		249	5
lipopolysaccharide, E coli O55-B5	C482199		240	4
Glucosamine	D005944	3416-24-8	216	3
Dietary Fats	D004041		187	4
Glucose	D005947	50-99-7	184	4
bisphenol A	C006780	1980-05-07	169	13
Dextran Sulfate	D016264	9042-14-2	163	4
Dinoprostone	D015232	363-24-6	161	3
Paraquat	D010269	4685-14-7	145	6
Quercetin	D011794	117-39-5	137	6
Dexamethasone	D003907	1950-02-02	133	5
Silicon Dioxide	D012822	7631-86-9	129	3
Adenosine Triphosphate	D000255	56-65-5	125	3
Tetrachlorodibenzodioxin	D013749	1746-01-6	125	4
sodium arsenite	C017947	13768-07-5	117	4
Carbon Tetrachloride	D002251	56-23-5	114	3
Ethanol	D000431	64-17-5	110	4
Acetylcysteine	D000111	616-91-1	109	5
Trinitrobenzenesulfonic Acid	D014302	2508-19-2	108	3
Oxygen	D010100	7782-44-7	107	4
deoxynivalenol	C007262	51481-10-8	106	5
Streptozocin	D013311	18883-66-4	105	3
Nitric Oxide	D009569	10102-43-9	103	4
1-Methyl-4-phenylpyridinium	D015655	48134-75-4	102	4
Cadmium Chloride	D019256	10108-64-2	101	7
Acetaminophen	D000082	103-90-2	100	3
Tetradecanoylphorbol Acetate	D013755	16561-29-8	95	3
Palmitic Acid	D019308	1957-10-03	94	3
Curcumin	D003474	458-37-7	92	6
Cisplatin	D002945	15663-27-1	90	3
Doxorubicin	D004317	23214-92-8	83	3
Arsenic Trioxide	D000077237	1327-53-3	80	6
cobaltiprotoporphyrin	C007095	14325-03-2	79	3
Uric Acid	D014527	69-93-2	74	3
Rotenone	D012402	83-79-4	71	3
Tobacco Smoke Pollution	D014028		71	3
Ozone	D010126	10028-15-6	70	3
Hydrogen Peroxide	D006861	7722-84-1	67	5
2-(2-amino-3-methoxyphenyl)-4H-1-benzopyran-4-one	C093973		64	3
Air Pollutants	D000393		62	4
Benzo(a)pyrene	D001564	50-32-8	60	6
Indomethacin	D007213	53-86-1	60	4
osteum	C013173	143-19-1	59	1
Asbestos, Crocidolite	D017638	12001-28-4	56	3
Cadmium	D002104	7440-43-9	56	4
Nanotubes, Carbon	D037742		56	3
Vehicle Emissions	D001335		55	3
Bleomycin	D001761	11056-06-7	54	3
Estradiol	D004958	50-28-2	54	6
lipopolysaccharide, E. coli O26-B6	C433788		53	3
Plant Extracts	D010936		52	3
SB 203580	C093642		52	5
Freund's Adjuvant	D005620	9007-81-2	51	2
Methotrexate	D008727	1959-05-02	50	5
pyrazolanthrone	C432165		49	4
Sulfasalazine	D012460	599-79-1	47	4
Acrolein	D000171	107-02-8	45	2
Cyclophosphamide	D003520	50-18-0	45	2
Zearalenone	D015025	17924-92-4	45	6
Ethinyl Estradiol	D004997	57-63-6	44	4
lead acetate	C008261	301-04-2	44	4
rhoifolin	C089378		44	3
Choline	D002794	62-49-7	43	2
Isoproterenol	D007545	7683-59-2	43	3
Simvastatin	D019821	79902-63-9	43	2
Zymosan	D015054	9010-72-4	43	4
Acrylamide	D020106	1979-06-01	42	3
Melatonin	D008550	73-31-4	42	5
Rosiglitazone	D000077154		42	3
Aluminum Chloride	D000077410		40	3
Thioacetamide	D013853	62-55-5	40	5
3-(4-methylphenylsulfonyl)-2-propenenitrile	C434003		39	4
Blood Glucose	D001786		39	2
N-(1,2,3,5,6,7-hexahydro-S-indacen-4-ylcarbamoyl)-4-(2-hydroxy-2-propanyl)-2-furansulfonamide	C000597426		39	5
nickel chloride	C022838	7718-54-9	39	4
Selenium	D012643	7782-49-2	39	4
Chlorpyrifos	D004390	2921-88-2	38	8
T-2 Toxin	D013605	21259-20-1	38	5
Aspirin	D001241	50-78-2	36	3
Diclofenac	D004008	15307-86-5	36	4
Nigericin	D009550	28380-24-7	36	2
pyrrolidine dithiocarbamic acid	C020972	25769-03-3	36	6
Methionine	D008715	63-68-3	35	1
sulforaphane	C016766		34	3
tetrachlorobenzoquinone	C000591600		34	3
Calcimycin	D000001	52665-69-7	33	1
epigallocatechin gallate	C045651	989-51-5	33	4
theaflavin-3,3'-digallate	C585473		33	3
Zinc	D015032	7440-66-6	33	4
Luteolin	D047311	491-70-3	32	4
Nitrites	D009573		32	3
cordycepin	C058120	73-03-0	31	3
fumonisin B1	C056933	116355-83-0	31	2
Irinotecan	D000077146		31	3
Methamphetamine	D008694	537-46-2	31	3
Nicotine	D009538		31	3
Ovalbumin	D010047	9006-59-1	31	2
1-Methyl-4-phenyl-1,2,3,6-tetrahydropyridine	D015632	28289-54-5	30	2
Asbestos, Serpentine	D017632		30	3
Oligomycins	D009840		30	1
Acetic Acid	D019342	64-19-7	29	2
Sevoflurane	D000077149		29	3
Arsenic	D001151	7440-38-2	28	3
Mustard Gas	D009151	505-60-2	28	5
Nickel	D009532	7440-02-0	28	3
Toluene 2,4-Diisocyanate	D014051	584-84-9	28	2
4-(4-fluorophenyl)-2-(4-hydroxyphenyl)-5-(4-pyridyl)imidazole	C090942		27	3
Apigenin	D047310	520-36-5	27	3
Cannabidiol	D002185	13956-29-1	27	4
Cholesterol	D002784	57-88-5	27	3
Folic Acid	D005492	59-30-3	27	3
naringin	C005274	10236-47-2	27	4
Progesterone	D011374	57-83-0	27	3
Reactive Oxygen Species	D017382		27	2
Soot	D053260		27	3
1-Naphthylisothiocyanate	D015058	551-06-4	26	2
2-(4-morpholinyl)-8-phenyl-4H-1-benzopyran-4-one	C085911	154447-36-6	26	3
Ascorbic Acid	D001205	50-81-7	26	3
Formaldehyde	D005557	50-00-0	26	3
ochratoxin A	C025589	303-47-9	26	6
Carrageenan	D002351	9000-07-01	25	2
cobaltous chloride	C018021	7646-79-9	25	4
Linuron	D008044	330-55-2	25	2
titanium dioxide	C009495	13463-67-7	25	3
Tretinoin	D014212	302-79-4	25	3
dapagliflozin	C529054		24	1
Galactosamine	D005688	7535-00-4	24	2
(+)-JQ1 compound	C561695		24	3
3,4,5,3',4'-pentachlorobiphenyl	C023035	57465-28-8	23	3
Diethylhexyl Phthalate	D004051	117-81-7	23	3
geraniol	C007836	624-15-7	23	3
Imiquimod	D000077271	99011-02-6	22	2
oxymatrine	C037573	16837-52-8	22	3
Paclitaxel	D017239		22	3
Poly I-C	D011070		22	5
acetovanillone	C056165	498-02-2	21	3
altertoxin II	C050234	56257-59-1	21	1
Fructose	D005632	30237-26-4	21	2
Mercuric Chloride	D008627	7487-94-7	21	6
Silymarin	D012838		21	3
Troglitazone	D000077288	97322-87-7	21	3
alternariol	C005197	641-38-3	20	1
Corticosterone	D003345	50-22-6	20	3
dapansutrile	C000627877		20	3
Diethylnitrosamine	D004052	55-18-5	20	2
diphenyleneiodonium	C007517	244-54-2	20	2
ethyl 6-(N-(2-chloro-4-fluorophenyl)sulfamoyl)cyclohex-1-ene-1-carboxylate	C507035		20	3
forsythoside B	C552409		20	2
Fulvestrant	D000077267	129453-61-8	20	5
Maneb	D008344	12427-38-2	20	2
Metformin	D008687	657-24-9	20	3
NG-Nitroarginine Methyl Ester	D019331	50903-99-6	20	2
nitroaspirin	C102148		20	2
15-deoxy-delta(12,14)-prostaglandin J2	C097240		19	2
Calcitriol	D002117	32222-06-3	19	3
Capsaicin	D002211	404-86-4	19	4
Isoflurane	D007530	26675-46-7	19	2
Morphine	D009020	57-27-2	19	3
Sirolimus	D020123	53123-88-9	19	3
3'-O-(4-benzoyl)benzoyladenosine 5'-triphosphate	C033901	81790-82-1	18	1
Alendronate	D019386	66376-36-1	18	2
Dinitrochlorobenzene	D004137		18	2
kaempferol	C006552	520-18-3	18	2
nickel sulfate	C029938	7786-81-4	18	3
tyrosyl-valyl-alanyl-aspartic acid fluoromethyl ketone	C425776		18	2
2,3,5-trichloro-6-phenyl-(1,4)benzoquinone	C587734		17	2
Celecoxib	D000068579		17	3
Ceruletide	D002108		17	2
cyanoginosin LR	C057862		17	4
Dibutyl Phthalate	D003993	84-74-2	17	3
Dust	D004391		17	2
Edaravone	D000077553	89-25-8	17	3
Genistein	D019833	446-72-0	17	4
N-(oxo-5,6-dihydrophenanthridin-2-yl)-N,N-dimethylacetamide hydrochloride	C434926		17	3
Pilocarpine	D010862	92-13-7	17	2
Polyribonucleotides	D011131		17	1
tert-Butylhydroperoxide	D020122	75-91-2	17	1
Halothane	D006221	151-67-7	16	2
Pioglitazone	D000077205	111025-46-8	16	3
sauchinone	C410958		16	2
Testosterone	D013739	58-22-0	16	4
U 0126	C113580		16	3
3-methyladenine	C025946	5142-23-4	15	3
4-phenylbutyric acid	C075773	1821-12-1	15	5
Alum Compounds	D000534		15	2
cinnamaldehyde	C012843		15	3
K-12 lipopolysaccharide	C114999		15	3
morroniside	C488401		15	2
pirinixic acid	C006253	50892-23-4	15	3
Wortmannin	D000077191	19545-26-7	15	2
2-methyl-2H-pyrazole-3-carboxylic acid (2-methyl-4-o-tolylazophenyl)amide	C511621		14	3
4-amino-5-(4-methylphenyl)-7-(tert-butyl)pyrazolo(3,4-d)pyrimidine	C108123		14	1
Active Hexose Correlated Compound	C499366		14	3
Aluminum Hydroxide	D000536	21645-51-2	14	2
Atrazine	D001280	1912-24-9	14	5
BAY 11-7085	C416282		14	2
benzyloxycarbonylleucyl-leucyl-leucine aldehyde	C072553		14	2
Budesonide	D019819	51333-22-3	14	3
Ciprofloxacin	D002939	85721-33-1	14	3
Cobalt	D003035	7440-48-4	14	3
Dimethyl Sulfoxide	D004121	67-68-5	14	2
fisetin	C017875	528-48-3	14	2
Fluorouracil	D005472	51-21-8	14	4
Galactose	D005690	26566-61-0	14	2
Ibuprofen	D007052	15687-27-1	14	3
Imatinib Mesylate	D000068877		14	3
iodopravadoline	C094023		14	3
Ketamine	D007649	6740-88-1	14	3
Lead	D007854	7439-92-1	14	3
lipoxin A4	C040527		14	2
NAD	D009243	53-84-9	14	1
Oxazolone	D010081	15646-46-5	14	2
Triclosan	D014260	3380-34-5	14	3
3',4'-dimethoxy-alpha-naphthoflavone	C557505		13	1
8-epi-prostaglandin F2alpha	C075750	27415-26-5	13	2
9,10-Dimethyl-1,2-benzanthracene	D015127	57-97-6	13	3
artenimol	C039060		13	1
bisphenol S	C543008	1980-09-01	13	4
Chloroquine	D002738	1954-05-07	13	3
Dactinomycin	D003609	50-76-0	13	3
Glyburide	D005905	10238-21-8	13	2
Glyphosate	D000097797		13	5
Hydrolyzable Tannins	D047348		13	1
hydroquinone	C031927	123-31-9	13	3
Mesalamine	D019804	89-57-6	13	3
Minocycline	D008911	10118-90-8	13	2
Oleanolic Acid	D009828	508-02-1	13	1
Oleic Acid	D019301	112-80-1	13	3
platycodin D	C108953	58479-68-8	13	4
Polystyrenes	D011137		13	2
Raloxifene Hydrochloride	D020849		13	3
Sodium Chloride, Dietary	D017673		13	1
Sodium Fluoride	D012969	7681-49-4	13	3
1,1-dimethylbutyl-1-deoxy-Delta(9)-THC	C432747		12	3
aluminum sulfate	C041524	10043-01-3	12	2
arsenite	C015001	15502-74-6	12	4
Berberine	D001599	2086-83-1	12	3
Bezafibrate	D001629	41859-67-0	12	3
celastrol	C050414		12	3
Copper Sulfate	D019327	7758-98-7	12	3
diacerein	C025292		12	2
Dronabinol	D013759		12	2
Fenofibrate	D011345	49562-28-9	12	3
Hesperidin	D006569	520-26-3	12	3
HU 308	C402416		12	3
Hyaluronic Acid	D006820	9004-61-9	12	3
manganese chloride	C025340	7773-01-05	12	3
MDL-800	C000712978		12	1
N-(2-cyclohexyloxy-4-nitrophenyl)methanesulfonamide	C080955	123653-11-2	12	2
nonylphenol	C025256	25154-52-3	12	4
Palmitates	D010168		12	1
Pam(3)CSK(4) peptide	C508075		12	5
Polysaccharides	D011134		12	2
Rutin	D012431	153-18-4	12	3
Smoke	D012906		12	3
tributyltin	C011559	688-73-3	12	2
triptolide	C001899	38748-32-2	12	2
Valproic Acid	D014635	99-66-1	12	4
2,4-Dichlorophenoxyacetic Acid	D015084	94-75-7	11	3
6-chloro-2,3,4,9-tetrahydro-1H-carbazole-1-carboxamide	C550547		11	4
allicin	C006452	539-86-6	11	3
alpha-naphthoflavone	C011512	604-59-1	11	2
Aluminum Oxide	D000537	1344-28-1	11	2
Atorvastatin	D000069059		11	3
Buthionine Sulfoximine	D019328	5072-26-4	11	2
chrysin	C043561	480-40-0	11	3
Clofibrate	D002994	637-07-0	11	2
Cyclic AMP	D000242	60-92-4	11	2
cyhalothrin	C037304	68085-85-8	11	2
cypermethrin	C017160	52315-07-8	11	4
Cytochalasin D	D015638	22144-77-0	11	2
Fatty Acids, Nonesterified	D005230		11	2
Gallic Acid	D005707	149-91-7	11	3
MitoTEMPO	C555916		11	2
Monocrotaline	D016686	315-22-0	11	3
perfluoro-n-nonanoic acid	C101816	375-95-1	11	1
perfluorooctane sulfonic acid	C076994	1763-23-1	11	3
Picryl Chloride	D010853	88-88-0	11	2
Poly dA-dT	D011067	26966-61-0	11	2
prolinedithiocarbamate	C066229	135467-92-4	11	3
SGA 360	C551534		11	2
Tamoxifen	D013629	10540-29-1	11	3
Taurine	D013654	107-35-7	11	4
tin protoporphyrin IX	C032628		11	2
Vitamin E	D014810	1406-18-4	11	4
3,5-diethoxycarbonyl-1,4-dihydrocollidine	C530773		10	1
(3R)-((2,3-dihydro-5-methyl-3-((4-morpholinyl)methyl)pyrrolo-(1,2,3-de)-1,4-benzoxazin-6-yl)(1-naphthalenyl))methanone	C070417		10	3
Ammonia	D000641	7664-41-7	10	3
astaxanthine	C005948	472-61-7	10	2
bisphenol F	C000611646		10	2
Croton Oil	D003436	8001-28-3	10	2
hesperetin	C013015	520-33-2	10	3
lead nitrate	C017461	18256-98-9	10	4
Lithocholic Acid	D008095	434-13-9	10	2
Magnesium Hydroxide	D008276	1309-42-8	10	2
Malathion	D008294	121-75-5	10	3
Mifepristone	D015735	84371-65-3	10	3
necrostatin-1	C507699		10	4
Niacinamide	D009536	98-92-0	10	2
perfluorooctanoic acid	C023036	335-67-1	10	4
Phospholipase A2 Inhibitors	D064801		10	1
polygalacic acid	C067722	22338-71-2	10	2
potassium oxonate	C489337		10	2
Pyruvaldehyde	D011765	78-98-8	10	2
sargachromanol G	C577249		10	1
Silver	D012834	7440-22-4	10	5
sodium bisulfide	C025451	16721-80-5	10	3
stachydrine	C003342	471-87-4	10	1
tricarbonyldichlororuthenium (II) dimer	C447082		10	3
Vincristine	D014750		10	2
zinc protoporphyrin	C017803	15442-64-5	10	3
1-((1-O-octadecyl-2-O-methylglycero)phospho)-3-deoxy-myo-inositol	C435044		9	0
1-(2-(3,4-dichlorophenyl)ethyl)-4-methylpiperazine	C093337		9	2
2,2',4,4'-tetrabromodiphenyl ether	C511295		9	3
2-chloro-5-nitrobenzanilide	C457499		9	3
7,8-Dihydro-7,8-dihydroxybenzo(a)pyrene 9,10-oxide	D015123	55097-80-8	9	1
Acetylmuramyl-Alanyl-Isoglutamine	D000119	53678-77-6	9	3
alpha-Chlorohydrin	D000517	96-24-2	9	2
alpha-cyano-(3,4-dihydroxy)-N-benzylcinnamide	C095512		9	3
Asbestos, Amphibole	D017636		9	2
Azoxymethane	D001397	25843-45-2	9	2
Bee Venoms	D001514		9	3
belnacasan	C520022		9	5
Bilirubin	D001663	635-65-4	9	3
Cycloheximide	D003513	66-81-9	9	2
dorsomorphin	C516138		9	2
Drugs, Chinese Herbal	D004365		9	3
Ellagic Acid	D004610	476-66-4	9	2
Eugenol	D005054	97-53-0	9	2
Fluoxetine	D005473	54910-89-3	9	4
furan	C039281	110-00-9	9	2
hexabromocyclododecane	C089796	25637-99-4	9	3
Hydrocortisone	D006854	50-23-7	9	3
Isoflurophate	D007531	55-91-4	9	3
Kainic Acid	D007608	487-79-6	9	2
Lovastatin	D008148	75330-75-5	9	1
Matrix Metalloproteinase Inhibitors	D061965		9	1
mono-(2-ethylhexyl)phthalate	C016599	4376-20-9	9	1
morin	C008548	480-16-0	9	2
nimesulide	C012655	51803-78-2	9	3
nivalenol	C038405	23282-20-4	9	2
Permethrin	D026023	52645-53-1	9	3
Plant Preparations	D028321		9	3
Prostaglandin D2	D015230	41598-07-6	9	3
Pyridostigmine Bromide	D011729	101-26-8	9	2
Quinolinic Acid	D017378	89-00-9	9	1
Scopolamine	D012601		9	2
STF 083010	C556690		9	2
thymoquinone	C003466	490-91-5	9	2
Triiodothyronine	D014284	6893-02-03	9	2
varespladib methyl	C545088		9	1
Zinc Sulfate	D019287	7733-02-0	9	3
2,2-bis(4-glycidyloxyphenyl)propane	C019273	1675-54-3	8	2
4-hydroxybenzoic acid	C038193	99-96-7	8	1
alisol B 23-acetate	C526957		8	2
Allopurinol	D000493	315-30-0	8	3
Amiodarone	D000638	1951-25-3	8	3
Amitriptyline	D000639	50-48-6	8	2
amyloid beta-protein (1-42)	C075222		8	2
Antigens, Dermatophagoides	D039741		8	2
Antimycin A	D000968	642-15-9	8	1
baicalin	C038044	21967-41-9	8	2
Carvedilol	D000077261	72956-09-3	8	3
caryophyllene	C024714		8	2
Catechin	D002392	154-23-4	8	3
Colchicine	D003078	64-86-8	8	3
Cyclosporine	D016572	59865-13-3	8	3
decamethrin	C017180	52820-00-5	8	2
ferrostatin-1	C573944		8	2
ferrous sulfate	C020748		8	2
Fungal Polysaccharides	D062610		8	1
Gentamicins	D005839		8	2
GW 506033X	C000617853		8	3
honokiol	C005499	35354-74-6	8	2
Hydrochloric Acid	D006851	7647-01-0	8	2
hydroxyethyl methacrylate	C005044	868-77-9	8	1
Hypoxanthine	D019271	68-94-0	8	2
Iron	D007501	7439-89-6	8	2
lipoteichoic acid	C009900	56411-57-5	8	3
Lithium	D008094	7439-93-2	8	2
O-1602 compound	C568537	317321-41-8	8	2
Patulin	D010365	149-29-1	8	2
Pentachlorophenol	D010416	87-86-5	8	2
Phenobarbital	D010634	1950-06-06	8	3
Rosmarinic Acid	D000097123		8	3
RU24858	C000589029		8	2
Selenomethionine	D012645	1464-42-2	8	2
Silver Compounds	D018030		8	3
Sodium Selenite	D018038	10102-18-8	8	4
Taurocholic Acid	D013656	81-24-3	8	3
Thioglycolates	D013864		8	1
zinc chloride	C016837	7646-85-7	8	3
Zinc Oxide	D015034	1314-13-2	8	3
2-(2,6-dimethyl-4-(3-(4-(methylthio)phenyl)-3-oxo-1-propenyl)phenoxyl)-2-methylpropanoic acid	C585906		7	1
3-(5-(2,3-dichlorophenyl)-1H-tetrazol-1-yl)methylpyridine	C523668		7	3
4-(4-fluorophenyl)sulfonyl-5-methylthio-2-phenyloxazole	C000629302		7	1
6-formylindolo(3,2-b)carbazole	C111855		7	2
6-hydroxy-2,5,7,8-tetramethylchroman-2-carboxylic acid	C010643	56305-04-5	7	1
acetamiprid	C464485		7	1
Aflatoxin B1	D016604	1162-65-8	7	2
Aluminum	D000535	7429-90-5	7	1
Ampicillin	D000667	69-53-4	7	2
Antigens, Bacterial	D000942		7	2
Arginine	D001120	74-79-3	7	2
chromium hexavalent ion	C074702	18540-29-9	7	3
Copper	D003300	7440-50-8	7	4
decabromobiphenyl ether	C010902	1163-19-5	7	3
diallyl trisulfide	C042577	2050-87-5	7	1
Digitoxin	D004074	71-63-6	7	1
Diquat	D004178	2764-72-9	7	3
Eicosapentaenoic Acid	D015118	1553-41-9	7	3
endotoxin, Escherichia coli	C044101	67924-63-4	7	2
FK 706	C109799		7	1
fuzheng huayu	C532829		7	1
Gemfibrozil	D015248	25812-30-0	7	3
Glycerol	D005990	56-81-5	7	2
Ketoconazole	D007654	65277-42-1	7	3
Kynurenic Acid	D007736	492-27-3	7	2
ligustilide	C027820	4431-01-0	7	1
Liraglutide	D000069450		7	1
lonidamine	C016371	50264-69-2	7	1
Manganese	D008345	7439-96-5	7	3
Methylmercury Compounds	D008767		7	3
nickel monoxide	C028007	1313-99-1	7	3
N-t-butyl-n'-tetradecyl-3-tetradecylaminopropionamidine	C089665		7	2
Okadaic Acid	D019319	78111-17-8	7	4
peoniflorin	C015423	23180-57-6	7	3
phenobarbital quinidine	C033457	1400-48-2	7	1
Phloretin	D010693	60-82-2	7	2
pimagedine	C004479	79-17-4	7	3
Polycyclic Aromatic Hydrocarbons	D011084		7	2
protocatechuic acid	C009091	99-50-3	7	2
pyrachlostrobin	C513428		7	1
pyrimethanil	C108337	53112-28-0	7	2
quercitrin	C012526	522-12-3	7	1
Rifampin	D012293	13292-46-1	7	3
Serotonin	D012701	50-67-9	7	2
Sodium Chloride	D012965		7	2
sphingosine 1-phosphate	C060506	26993-30-6	7	1
tetrandrine	C009438	518-34-3	7	2
tofacitinib	C479163		7	3
trichostatin A	C012589	58880-19-6	7	1
trovafloxacin	C080163	146836-84-2	7	2
Ursodeoxycholic Acid	D014580	128-13-2	7	2
Water	D014867	7732-18-5	7	2
1,2-bis(2-aminophenoxy)ethane N,N,N',N'-tetraacetic acid acetoxymethyl ester	C070379	139890-68-9	6	2
1-bromopropane	C118559	106-94-5	6	2
2,5-hexanedione	C011269		6	1
2-chloroethyl ethyl sulfide	C031278	693-07-2	6	2
2-tert-butylhydroquinone	C018855	1948-33-0	6	2
4-iodo-2,5-dimethoxyphenylisopropylamine	C015952	64584-34-5	6	1
Adjuvants, Immunologic	D000276		6	2
Amiloride	D000584	2609-46-3	6	1
bergenin	C006741	477-90-7	6	2
Biological Factors	D001685		6	1
caffeic acid phenethyl ester	C055494	104594-70-9	6	2
Chlorine	D002713	7782-50-5	6	3
Chondroitin Sulfates	D002809	9007-28-7	6	1
Coconut Oil	D000074263		6	1
coenzyme Q10	C024989		6	1
Deferoxamine	D003676	70-51-9	6	2
Dexmedetomidine	D020927	113775-47-6	6	2
Dietary Sucrose	D019422		6	1
Dietary Sugars	D000073417		6	2
Dimethylformamide	D004126	1968-12-02	6	1
Dimethylnitrosamine	D004128	62-75-9	6	2
Dinoprost	D015237	551-11-1	6	1
Disulfiram	D004221	97-77-8	6	2
Emodin	D004642	518-82-1	6	2
fasudil	C049347	103745-39-7	6	3
ferric chloride	C024555	7705-08-0	6	2
Fluorides	D005459		6	2
Fluticasone	D000068298		6	1
gingerol	C007845	1391-73-7	6	3
hydroxysafflor yellow A	C085278	146087-19-6	6	2
indole-3-carbinol	C016517	700-06-1	6	2
Industrial Waste	D007220		6	3
Iohexol	D007472	66108-95-0	6	2
Iron-Dextran Complex	D007505	9004-66-4	6	1
Klebsiella O3 lipopolysaccharide	C043237		6	1
lanifibranor	C000619516		6	1
Lipids	D008055		6	3
lycium barbarum polysaccharide	C500223		6	2
mangiferin	C013592	4773-96-0	6	2
Mercury	D008628	7439-97-6	6	2
methylmercuric chloride	C004925	115-09-3	6	2
monomethylarsonous acid	C406082		6	2
N-acetyl-tyrosyl-valyl-alanyl-aspartyl chloromethyl ketone	C098738		6	2
Naproxen	D009288	22204-53-1	6	2
Nitroprusside	D009599	15078-28-1	6	2
N,N,N',N'-tetrakis(2-pyridylmethyl)ethylenediamine	C044387	16858-02-9	6	2
Norfloxacin	D009643	70458-96-7	6	2
notoginsenoside R1	C072936		6	2
Oxaliplatin	D000077150		6	1
Pamidronate	D000077268	40391-99-9	6	1
Pentoxifylline	D010431	6493-05-06	6	2
Pertussis Toxin	D037342		6	3
Polymyxin B	D011112	1404-26-8	6	2
Propylthiouracil	D011441	51-52-5	6	1
prostaglandin A1	C100573	14152-28-4	6	0
puerarin	C033607	3681-99-0	6	2
(R)-2-(3-((benzoxazol-2-yl-d4 (3-(4-methoxyphenoxy-d7)propyl)amino)methyl)phenoxy) butanoic acid	C540740		6	1
rofecoxib	C116926		6	2
salvianolic acid B	C076944	115939-25-8	6	2
saroglitazar	C000588741		6	1
SRT1460	C525424		6	1
Sulindac	D013467	38194-50-2	6	2
tetrabromobisphenol A	C020806	79-94-7	6	3
Thapsigargin	D019284	67526-95-8	6	3
theanine	C026166	3081-61-6	6	2
Theophylline	D013806	58-55-9	6	2
Thioctic Acid	D008063	62-46-4	6	2
Trichloroethylene	D014241	1979-01-06	6	1
wogonin	C085514	632-85-9	6	3
2-(1-carboxy-2-(3-(3,5-dichlorobenzyl)-3H-imidazol-4-yl)ethylamino)-4-methylpentanoic acid	C486469		5	2
3,4,5-trihydroxy-N-(4-(thiazol-2-ylsulfamoyl)-phenyl)-benzamide	C000594958		5	1
3-acetyldeoxynivalenol	C043247	50722-38-8	5	1
4,4'-bisphenol F	C008745	620-94-8	5	3
4,4'-hexafluorisopropylidene diphenol	C583074		5	1
4-cresol	C032538	106-44-5	5	1
5,7,3',4'-tetramethylluteolin	C103111	855-97-0	5	2
5,7-dihydroxy-6-methoxy-2-phenylchromen-4-one	C080669		5	3
6,2',4'-trimethoxyflavone	C546607		5	1
7-Ala-angiotensin (1-7)	C092006		5	2
acanthoic acid	C099958		5	2
acetylleucyl-leucyl-norleucinal	C063261	110044-82-1	5	1
Aconitine	D000157	302-27-2	5	2
alpha-Tocopherol	D024502	1959-02-09	5	2
andrographolide	C030419	5508-58-7	5	2
Beclomethasone	D001507	4419-39-0	5	1
Benzene	D001554	71-43-2	5	2
benzoylcarbonyl-aspartyl-glutamyl-valyl-aspartyl-fluoromethyl ketone	C110772		5	2
benzyloxycarbonyltyrosyl-valyl-alanyl-aspartic acid fluoromethyl ketone	C460579		5	2
beta Carotene	D019207	7235-40-7	5	2
boric acid	C032688	11113-50-1	5	1
bufalin	C022777	465-21-4	5	1
cadmium acetate	C028031	543-90-8	5	2
carbendazim	C006698	10605-21-7	5	3
Chlorogenic Acid	D002726	327-97-9	5	2
Chlorquinaldol	D002750	72-80-0	5	1
Chromium Alloys	D002858		5	2
Cilostazol	D000077407	73963-72-1	5	3
daphnetin	C039952	486-35-1	5	3
Dichlorodiphenyl Dichloroethylene	D003633	72-55-9	5	3
Dipyridamole	D004176	58-32-2	5	1
Donepezil	D000077265	120011-70-3	5	2
enterotoxin B, staphylococcal	C031818	39424-53-8	5	2
Estrogens	D004967		5	2
Fatty Acids, Omega-3	D015525		5	2
ferulic acid	C004999	1135-24-6	5	2
Floxacillin	D005436	5250-39-5	5	2
Food Preservatives	D005520		5	1
Gemcitabine	D000093542		5	1
ginsenoside Rg1	C035054	22427-39-0	5	2
Go 6976	C081021	136194-77-9	5	1
Heme	D006418	14875-96-8	5	1
icariin	C056599	489-32-7	5	2
Interleukin 1 Receptor Antagonist Protein	D053590		5	1
iprodione	C033148	36734-19-7	5	1
Isoniazid	D007538	54-85-3	5	3
Isotretinoin	D015474	4759-48-2	5	2
jujuboside A	C087808	55466-04-1	5	2
Ketorolac	D020910	66635-83-4	5	1
limonin	C001546	1180-71-8	5	1
lithospermate B	C061091	122021-74-3	5	1
loganin	C059516		5	3
Lycopene	D000077276	502-65-8	5	1
malvidin	C065861	10463-84-0	5	2
manumycin	C054474	52665-74-4	5	2
Masoprocol	D009637		5	2
methanandamide	C088155	150314-39-9	5	1
Mianserin	D008803	24219-97-4	5	1
NSC 23766	C487513		5	2
ovalbumin-alum	C446402		5	1
paeonol	C013638	552-41-0	5	2
palmatine	C005413	3486-67-7	5	2
Phenol	D019800	108-95-2	5	3
piperlongumine	C498077		5	2
Polyphenols	D059808		5	3
Prednisolone	D011239	50-24-8	5	3
pregna-4,17-diene-3,16-dione	C023617	95975-55-6	5	2
prim-O-glucosylcimifugin	C498945		5	2
propamocarb	C033205	24579-73-5	5	1
pterostilbene	C107773		5	2
Quartz	D011791	14808-60-7	5	1
Ranitidine	D011899	66357-35-5	5	1
rhodojaponin II	C000656713		5	1
Sarin	D012524	107-44-8	5	2
Shiga Toxin	D022621	75757-64-1	5	2
Silybin	D000077385	22888-70-6	5	1
silychristin	C015504	33889-69-9	5	1
sinapinic acid	C073734	530-59-6	5	2
SN50 peptide	C118258		5	3
Soman	D012999	96-64-0	5	2
Thalidomide	D013792	50-35-1	5	3
Tosylphenylalanyl Chloromethyl Ketone	D014108	402-71-1	5	2
Tungsten	D014414	7440-33-7	5	2
Tunicamycin	D014415	11089-65-9	5	4
ursodoxicoltaurine	C031655		5	2
Vancomycin	D014640	1404-90-6	5	1
Vorinostat	D000077337		5	2
yu ping feng san	C506362		5	1
1,2-dibromo-4-(1,2-dibromoethyl)cyclohexane	C517232		4	2
1-(3,4-dihydroxyphenyl)-3-(2-methoxyphenyl)prop-2-en-1-one	C000603962		4	1
15-deoxyprostaglandin J2	C477819		4	1
15-hydroxy-5,8,11,13-eicosatetraenoic acid	C025984	73945-47-8	4	1
1-(6-((3-methoxyestra-1,3,5(10)-trien-17-yl)amino)hexyl)-1H-pyrrole-2,5-dione	C060229	112648-68-7	4	2
18alpha,20beta-hydroxy-11-oxo-norolean-12-en-3beta-yl-2-O-beta-D-glucopyranurosyl-alpha-D-glucopyranosiduronate magnesium tetrahydrate	C521270		4	1
1-Methyl-3-isobutylxanthine	D015056	28822-58-4	4	2
2-(1'H-indole-3'-carbonyl)thiazole-4-carboxylic acid methyl ester	C548651		4	2
2-methoxy-N-(3-methyl-2-oxo-1,2,3,4-tetrahydroquinazolin-6-yl)benzenesulfonamide	C577942		4	1
3-methylquercetin	C047368	480-19-3	4	2
4(2'-aminoethyl)amino-1,8-dimethylimidazo(1,2-a)quinoxaline	C471109		4	1
4-Nitroquinoline-1-oxide	D015112	56-57-5	4	2
5-(3-(4-(4-benzylpiperazin-1-yl)-N-(4-phenylthiazol-2-yl))propanamide	C000607343		4	1
Acrylonitrile	D000181	107-13-1	4	1
Adenosine	D000241	58-61-7	4	1
AICA ribonucleotide	C031143	3031-94-5	4	1
Air Pollutants, Occupational	D000395		4	2
albicanol	C438910	54632-04-1	4	2
aluminum phosphate	C012714	13765-93-0	4	2
amlexanox	C045742		4	1
ammonium acetate	C018824	631-61-8	4	1
Ammonium Chloride	D000643	12125-02-9	4	2
anandamide	C078814	94421-68-8	4	2
Anisomycin	D000841	22862-76-6	4	2
apigenin-6,8-di-C-glycopyranoside	C530449		4	3
AS602868	C519899		4	1
asiatic acid	C017032	464-92-6	4	2
astragaloside A	C052064		4	1
aucubin	C006650	479-98-1	4	1
bardoxolone methyl	C445068		4	1
bavachinin	C468752		4	2
Benzalkonium Compounds	D001548		4	2
benzyloxycarbonyl-valyl-alanyl-aspartyl-fluoromethane	C103712		4	1
beta-Naphthoflavone	D019324	6051-87-2	4	2
bifenthrin	C099952	82657-04-3	4	2
Bu-Fei-Yi-Shen	C574914		4	1
Butyric Acid	D020148	107-92-6	4	2
CA 074 methyl ester	C400541		4	2
Calcium	D002118	7440-70-2	4	3
Carbon Monoxide	D002248	630-08-0	4	2
Carnosine	D002336	305-84-0	4	2
carvacrol	C073316	499-75-2	4	3
chrysene	C031180	218-01-9	4	1
ciglitazone	C039671	74772-77-3	4	2
Citrinin	D002953	518-75-2	4	2
CL 075	C551788		4	1
Clonidine	D003000	4205-90-7	4	2
coagulin-L	C000593591		4	2
CRT 0066101	C551536		4	2
Cyclic GMP	D006152	7665-99-8	4	2
DDT	D003634	50-29-3	4	2
diallyl disulfide	C028009	2179-57-9	4	1
Dichlorvos	D004006	62-73-7	4	1
dieckol	C503840		4	2
diethyl maleate	C014476	141-05-9	4	1
diethyl phthalate	C007379	84-66-2	4	2
Dimethoate	D004117	60-51-5	4	2
di-n-butyltin	C056189	1002-53-5	4	1
Docosahexaenoic Acids	D004281	25167-62-8	4	2
Enalapril	D004656	75847-73-3	4	2
Endosulfan	D004726	115-29-7	4	2
Endotoxins	D004731		4	2
Ergosterol	D004875	57-87-4	4	1
Ethacrynic Acid	D004976	58-54-8	4	1
ethylhexadecyldimethylammonium	C522448		4	1
Fenitrothion	D005278	122-14-5	4	1
fenugreek seed meal	C056164	68990-15-8	4	3
Finasteride	D018120	98319-26-7	4	1
Flurbiprofen	D005480	5104-49-4	4	1
gadolinium chloride	C038958	10138-52-0	4	2
Gasoline	D005742		4	1
geranylgeranyl pyrophosphate	C002963	6699-20-3	4	2
ginsenoside Re	C049864	52286-59-6	4	1
ginsenoside Rg3	C097367		4	3
Glutathione	D005978	70-18-8	4	2
Gold	D006046	7440-57-5	4	2
Grape Seed Proanthocyanidins	C511402		4	2
GW 4064	C412815		4	2
GW 501516	C425931		4	2
Hydrogen Sulfide	D006862	7783-06-04	4	2
Indirubin E804	C509867		4	2
intybin	C001458	6466-74-6	4	1
Ionomycin	D015759	56092-81-0	4	2
JP8 aviation fuel	C098607		4	1
L 709049	C096429	143313-51-3	4	2
Lithium Chloride	D018021	7447-41-8	4	2
macrophage stimulatory lipopeptide 2	C106335		4	1
Magnetite Nanoparticles	D058185		4	2
malondialdehyde-low density lipoprotein, human	C569869		4	1
Melitten	D008555	20449-79-0	4	3
Melphalan	D008558	148-82-3	4	2
mercaptosteroid 4	C000600816		4	1
mercaptosteroid 6	C000600817		4	1
Methylcholanthrene	D008748	56-49-5	4	2
methyldithiocarbamate	C008435	144-54-7	4	1
MK 2206	C548887		4	2
monascin	C517880		4	2
N-(1-azabicyclo(2.2.2)oct-3-yl)furo(2,3-c)pyridine-5-carboxamide	C513163		4	2
nano-diamino-tetrac	C000626766		4	1
neoisoliquiritin	C098467	7014-39-3	4	2
Neomycin	D009355	1404-04-2	4	1
Nitroglycerin	D005996	55-63-0	4	1
N-(N-(3,5-difluorophenacetyl)alanyl)phenylglycine tert-butyl ester	C419410		4	2
Norepinephrine	D009638	51-41-2	4	1
obeticholic acid	C464660		4	1
Olanzapine	D000077152		4	1
OMDM-1 cpd	C474344		4	1
O,O-diethyl O-3,5,6-trichloro-2-pyridyl phosphate	C009618	5598-15-2	4	2
Oxidopamine	D016627	1199-18-4	4	2
Peanut Oil	D000074241		4	1
Pentobarbital	D010424	76-74-4	4	2
perfluorodecanoic acid	C036567	335-76-2	4	1
phenethyl isothiocyanate	C058305	2257-09-02	4	1
Phenytoin	D010672	57-41-0	4	2
Platelet Activating Factor	D010972		4	1
polyhexamethyleneguanidine	C060540	31961-54-3	4	3
Potassium Chloride	D011189	7447-40-7	4	2
Potassium Dichromate	D011192	7778-50-9	4	2
profenofos	C024273	41198-08-7	4	1
Qingdai compound	C530990		4	2
raubasine	C005709	483-04-5	4	1
rhodioloside	C009172		4	2
Rimonabant	D000077285	158681-13-1	4	1
Ropivacaine	D000077212	84057-95-4	4	1
RU 43044	C085917	136959-96-1	4	1
salinomycin	C010327	53003-10-4	4	1
Saponins	D012503		4	2
sarpogrelate	C064294	86819-20-7	4	2
SC 560	C115461		4	3
Sodium Azide	D019810	26628-22-8	4	1
sodium bichromate	C016104	10588-01-9	4	4
Sodium Nitrite	D012977	7632-00-0	4	2
Sodium Salicylate	D012980	54-21-7	4	2
SRT1720	C525422		4	1
Sugars	D000073893		4	1
Superoxides	D013481	11062-77-4	4	1
swietenine	C546524		4	2
tamibarotene	C061133	94497-51-5	4	2
Terbutaline	D013726	23031-25-6	4	2
Tetracycline	D013752	60-54-8	4	2
Tigecycline	D000078304		4	2
Triamcinolone Acetonide	D014222	76-25-5	4	1
Trichloroacetic Acid	D014238	1976-03-09	4	2
triethylene glycol dimethacrylate	C020946	109-16-0	4	1
Tropisetron	D000077526	89565-68-4	4	2
Urethane	D014520	51-79-6	4	2
VCE-003	C581223		4	2
Vitamin B 12	D014805	68-19-9	4	1
Vitamin K 3	D024483	58-27-5	4	1
Warfarin	D014859	81-81-2	4	2
WAY-169916	C499198		4	1
Y 27632	C108830	138381-45-0	4	2
zerumbone	C403304	471-05-6	4	1
1,2-Dimethylhydrazine	D019813	540-73-8	3	2
1,3-dimethylthiourea	C038983	61805-96-7	3	2
1-Butanol	D020001	71-36-3	3	1
2-(1,3-benzodioxol-5-yl)-N-(5-methyl-4-(1-(2-methylbenzoyl)-2,3-dihydroindol-5-yl)-1,3-thiazol-2-yl)acetamide	C000730419		3	2
2,3,7,8-tetrachlorodibenzofuran	C014211	51207-31-9	3	1
25-hydroxycholesterol	C007997	2140-46-7	3	1
2-Acetylaminofluorene	D015073	53-96-3	3	2
2-butenal	C012796	4170-30-3	3	2
2-methoxycinnamaldehyde	C017910	1504-74-1	3	1
3-(2-hydroxy-4-(1,1-dimethylheptyl)phenyl)-4-(3-hydroxypropyl)cyclohexanol	C054649	83003-12-7	3	2
3,4,3',4'-tetrachlorobiphenyl	C028451		3	3
3-nitropropionic acid	C015392	504-88-1	3	1
4,4',4''-(4-propyl-((1)H)-pyrazole-1,3,5-triyl) tris-phenol	C486184		3	2
4-methylbenzaldehyde	C020627	104-87-0	3	1
4-methylesculetin	C570020		3	2
4-methyl-N1-(3-phenylpropyl)benzene-1,2-diamine	C549066		3	2
5,7-dimethoxyflavone	C060298	21392-57-4	3	1
7-ketocholesterol	C003001	566-28-9	3	1
8-oxoberberine	C103789		3	1
abamectin	C048324	71751-41-2	3	2
Acetaldehyde	D000079	75-07-0	3	1
Acetates	D000085		3	1
Acetylcholine	D000109	51-84-3	3	1
Aerosols	D000336		3	1
alisol A 24-acetate	C457233		3	1
Alitretinoin	D000077556	5300-03-08	3	2
Alloxan	D000496	50-71-5	3	1
allyl methyl disulfide	C054528	2179-58-0	3	1
anemoside B4	C000620474		3	1
anethole	C006578	104-46-1	3	2
Antagomirs	D000070416		3	2
Anthocyanins	D000872		3	2
anthrax toxin	C030325		3	1
Anti-Inflammatory Agents	D000893		3	2
arsenic disulfide	C058317	56320-22-0	3	2
Artesunate	D000077332		3	1
Asbestos, Amosite	D017639	12172-73-5	3	2
Auranofin	D001310	34031-32-8	3	1
aurantio-obtusin	C000595611		3	2
Azacitidine	D001374	320-67-2	3	2
Azithromycin	D017963	83905-01-5	3	1
bafilomycin A1	C040929	88899-55-2	3	2
BAY 60-6583	C518875		3	1
benzyloxycarbonyl-valyl-alanyl-aspartic acid	C517629		3	1
beta-N-methylamino-L-alanine	C001824		3	1
Butylated Hydroxyanisole	D002083	25013-16-5	3	3
butyloxycarbonyl-phenylalanyl-leucyl-phenylalanyl-leucyl-phenylalanine	C033373	66556-73-8	3	1
Caffeine	D002110	1958-08-02	3	2
Calcium Chloride	D002122	10043-52-4	3	2
Carbamates	D002219		3	1
Carbamazepine	D002220	298-46-4	3	2
Carbidopa	D002230	38821-49-7	3	2
Carnitine	D002331		3	1
chelerythrine	C016299	34316-15-9	3	2
Chloral Hydrate	D002697	302-17-0	3	1
Cilastatin, Imipenem Drug Combination	D000077728	92309-29-0	3	2
Cloxacillin	D003023	61-72-3	3	1
Coal Ash	D060729		3	2
corilagin	C049096	23094-69-1	3	1
corynoline	C487644	18797-79-0	3	1
coumermycin	C004628	4434-05-03	3	1
cucurbitacin B	C041246	6199-67-3	3	2
Cuprizone	D003471	370-81-0	3	3
Cytochalasin B	D003571	14930-96-2	3	1
DEET	D003671	134-62-3	3	2
Dehydroepiandrosterone	D003687	53-43-0	3	1
Deoxyglucose	D003847	154-17-6	3	2
Dietary Carbohydrates	D004040		3	1
Dihematoporphyrin Ether	D017323	97067-70-4	3	1
dinitrobenzenesulfonic acid	C007488	12379-41-8	3	1
Ditiocarb	D004050	147-84-2	3	2
Doxycycline	D004318	564-25-0	3	1
eicosapentaenoic acid ethyl ester	C035276		3	2
epalrestat	C038131	82159-09-9	3	1
Ergocalciferols	D004872		3	1
eriodictyol	C007619	552-58-9	3	1
estradiol 3-benzoate	C074283	50-50-0	3	1
ethion	C100038	563-12-2	3	1
Ethylene Chlorohydrin	D005023	107-07-3	3	1
Excitatory Amino Acid Agonists	D018690		3	1
Famotidine	D015738	76824-35-6	3	2
Farnesol	D005204	4602-84-0	3	2
Fatty Acids, Essential	D005228		3	1
fenpropathrin	C044267		3	1
Fish Oils	D005395		3	1
flavokawain B	C452039		3	1
Flutamide	D005485	13311-84-7	3	2
fraxinellone	C075391	28808-62-0	3	2
FSL-1 lipoprotein, synthetic	C460864		3	2
galangin	C037032	548-83-4	3	2
Gangliosides	D005732		3	1
ganoderic acid A	C515005		3	2
garcinol	C054597		3	1
Gefitinib	D000077156		3	2
geldanamycin	C001277	30562-34-6	3	3
gelsemine	C063230		3	1
genkwanin	C014568	437-64-9	3	1
glaucocalyxin A	C055124	79498-31-0	3	1
Gliclazide	D005907	21187-98-4	3	1
globotriaosylceramide	C018549	71965-57-6	3	1
glucosamine 6-O-sulfate	C046905	91674-26-9	3	1
Grape Seed Extract	D056604		3	2
GSK872	C000633405		3	1
herbimycin	C020754	70563-58-5	3	1
High Fructose Corn Syrup	D066248		3	1
Hirudins	D006629		3	1
Histamine	D006632	51-45-6	3	1
Humic Substances	D006812		3	2
Ibotenic Acid	D007051	2552-55-8	3	1
imidacloprid	C082359	105827-78-9	3	2
Inosine Monophosphate	D007291	131-99-7	3	1
isovitexin	C049772	38953-85-4	3	2
JTE 907	C422645		3	2
kallidin, des-Arg(10)-	C052787	71800-36-7	3	1
KN 62	C063302	127191-97-3	3	1
lard	C029310	61789-99-9	3	1
Latex	D007840		3	2
latrunculin B	C037068	76343-94-7	3	2
licochalcone B	C541528		3	2
Lithium Carbonate	D016651	554-13-2	3	2
Mangifera indica extract	C501277		3	2
Metals	D008670		3	2
Methoxychlor	D008731	72-43-5	3	2
Methylnitrosourea	D008770	684-93-5	3	2
Metronidazole	D008795	443-48-1	3	1
Mevalonic Acid	D008798	150-97-0	3	1
m-trifluoromethyl-diphenyl diselenide	C546861		3	1
MW167	C432344		3	2
N-(1,3-dimethylbutyl)-N'-phenyl-p-phenylenediamine quinone	C000729973		3	3
(N-(1-(((cyanoimino)(5-quinolinylamino) methyl) amino)-2,2-dimethylpropyl)-2-(3,4-dimethoxyphenyl)acetamide)	C515928		3	2
N-(2-(4-bromocinnamylamino)ethyl)-5-isoquinolinesulfonamide	C063509	127243-85-0	3	2
Nafcillin	D009254	147-52-4	3	1
naphthenic acid	C046170	1338-24-5	3	2
naringenin	C005273	480-41-1	3	2
N-Formylmethionine Leucyl-Phenylalanine	D009240	59880-97-6	3	1
Nicotinamide Mononucleotide	D009537	1094-61-7	3	2
nilotinib	C498826		3	2
Nitrates	D009566		3	1
Nitrogen Dioxide	D009585	10102-44-0	3	2
nobiletin	C008661	478-01-3	3	1
Olmesartan Medoxomil	D000068557		3	2
oxophenylarsine	C029341	637-03-6	3	1
p-coumaric acid	C495469		3	1
pelargonic acid	C008776	112-05-0	3	1
Peptidoglycan	D010457		3	2
Phenylephrine	D010656	59-42-7	3	1
Phlorhizin	D010695	60-81-1	3	1
Phosphatidylcholines	D010713		3	1
picropodophyllin	C415032		3	1
Plant Oils	D010938		3	1
Poloxalene	D011060	9003-11-06	3	1
potassium bromate	C019536	7758-01-02	3	2
Pregnenolone Carbonitrile	D011285	1434-54-4	3	1
propionic acid	C029658	1979-09-04	3	2
Propranolol	D011433	525-66-6	3	3
resiquimod	C402365		3	2
resolvin D1	C518399		3	1
Ro 31-8220	C064758	125314-64-9	3	1
Rolipram	D020889	61413-54-5	3	3
Roxithromycin	D015575	80214-83-1	3	2
rutecarpine	C028632	84-26-4	3	1
S-(1,2-dichlorovinyl)cysteine	C039961	627-72-5	3	1
scalaradial	C071197	53527-28-9	3	1
Sincalide	D012844	25126-32-3	3	1
sirtinol	C439060		3	2
Sitagliptin Phosphate	D000068900		3	2
S-methylisothiopseudouronium	C027744		3	1
sodium chromate(VI)	C028982	7775-11-03	3	1
Sodium Dodecyl Sulfate	D012967	151-21-3	3	1
Sodium Glutamate	D012970	142-47-2	3	1
ST2825	C525002		3	2
Staurosporine	D019311	62996-74-1	3	2
Sulfur Dioxide	D013458	7446-09-05	3	1
Sumatriptan	D018170	103628-46-2	3	1
Sunitinib	D000077210		3	1
SZU-101	C000604281		3	1
Tadalafil	D000068581		3	2
taxifolin	C003377	480-18-2	3	2
Telmisartan	D000077333		3	2
Thiamethoxam	D000077922	153719-23-4	3	1
Thiamine	D013831	59-43-8	3	2
Thiopental	D013874	76-75-5	3	1
tipifarnib	C402769		3	2
Titanium	D014025	7440-32-6	3	2
TL8-506	C000723777		3	1
Triglycerides	D014280		3	2
trikatu	C540456		3	1
tris(1,3-dichloro-2-propyl)phosphate	C016805	13674-87-8	3	2
uranyl acetate	C005460	541-09-3	3	1
Vitamin K 2	D024482	11032-49-8	3	1
wedelolactone	C051122	524-12-9	3	2
xanthohumol	C104536	6754-58-1	3	2
yangonin	C110481	500-62-9	3	1
Zidovudine	D015215	30516-87-1	3	1
zingerone	C013738	122-48-5	3	1
Zoledronic Acid	D000077211		3	2
1-(2-(1-adamantyl)ethyl)-1-pentyl-3-(3-(4-pyridyl)propyl)urea	C530925		2	1
12-(3-adamantan-1-ylureido)dodecanoic acid	C504897		2	1
1-((4-methylsulfonyl)phenyl)-3-trifluoromethyl-5-(4-fluorophenyl)pyrazole	C090859	162054-19-5	2	1
15-acetyldeoxynivalenol	C046760	88337-96-6	2	2
1-((5-chloro-1H-indol-2-yl)carbonyl)-4-methylpiperazine	C484309		2	1
16-(4-fluorophenoxy)lipoxin A4	C447621		2	1
1'-acetoxychavicol acetate	C047948		2	1
1-dodecylsulfonyl-5N,6O-oxomethylidenenojirimycin	C000626913		2	1
1-hydroxy-2-naphthoic acid	C050175	86-48-6	2	1
1-hydroxyalantolactone	C000599362		2	2
2-(1,3-dimethyl-2,6-dioxo-1,2,3,6-tetrahydro-7H-purin-7-yl)-N-(4-isopropylphenyl)acetamide	C552888		2	1
2,2,2-trichloroethanol	C005849	115-20-8	2	1
2-(2-cresyl)-4H-1-3-2-benzodioxaphosphorin-2-oxide	C000516	1222-87-3	2	1
2,2'-(hydroxynitrosohydrazono)bis-ethanamine	C094210	146724-94-9	2	1
2-(3-benzoyl)-4-hydroxy-1,1-dioxo-2H-1,2-benzothiazine-2-yl-1-phenylethanone	C558395		2	1
2,4,5,2',4',5'-hexachlorobiphenyl	C014024	35065-27-1	2	2
2,4-decadienal	C057349	2363-88-4	2	1
2-((6-chloro-1,1,2,2,3,3,4,4,5,5,6,6-dodecafluorohexyl)oxy)-1,1,2,2-tetrafluoroethanesulfonic acid	C588014		2	1
2-(7-(3,4-dimethoxyphenyl)imidazo(1,2-c)pyrimidin-5-ylamino)nicotinamide	C477642		2	1
2-amino-1-methyl-6-phenylimidazo(4,5-b)pyridine	C049584	105650-23-5	2	2
2-amino-3-methylimidazo(4,5-f)quinoline	C029216	76180-96-6	2	1
2-amino-5,6-dihydro-6-methyl-4H-1,3-thiazine	C093124		2	1
2-amino-6-(2-(cyclopropylmethoxy)-6-hydroxyphenyl)-4-piperidin-4-yl nicotinonitrile	C501280		2	1
2-anthramine	C006593	613-13-8	2	2
2-chloro-4'-methoxychalcone	C570406		2	1
2-ethylhexyldiphenylphosphate	C018535	1241-94-7	2	1
2-methyl-4-isothiazolin-3-one	C011506	2682-20-4	2	1
2-oxothiazolidine-4-carboxylic acid	C029536		2	1
3,3'-iminodipropionitrile	C008110		2	1
3',4'-dihydroxyflavone	C028288	4143-64-0	2	1
3',4'-dimethoxyflavone	C509288		2	1
3,4-di-O-caffeoylquinic acid	C478100		2	1
3-(5-(4-(cyclopentyloxy)-2-hydroxybenzoyl)-2-((3-hydroxy-1,2-benzisoxazol-6-yl)methoxy)phenyl)propionic acid	C568912		2	1
3,5-dicaffeoylquinic acid	C100434		2	1
3-(formylhydroxyamino)-2-(3-phenyl-1-propyl)butanoic acid (2,2-dimethyl-1-methylcarbamoyl-1-propyl)amide	C555398		2	1
3-Mercaptopropionic Acid	D015097	107-96-0	2	1
3-nitrotyrosine	C002744	3604-79-3	2	1
4-(2,3-dihydro-1,4-benzodioxin-6-yl)-2,4-dihydro-5-((5-nitro-2-thiazolyl)thio)-3H-1,2,4-triazol-3-one	C576038		2	1
4-(3-Butoxy-4-methoxybenzyl)-2-imidazolidinone	D012368	29925-17-5	2	1
4-(4-(3-hydroxyphenyl)-3-(4-methylphenyl)-6-oxo-1H,4H,5H,6H-pyrrolo(3,4-c)pyrazol-5-yl)benzoic acid	C583126		2	1
4,4'-Diisothiocyanostilbene-2,2'-Disulfonic Acid	D017878	53005-05-3	2	1
4,5-dicaffeoyl quinic acid	C480201		2	1
4-(6-bromo-1,3-benzodioxol-5-yl)-3a,4,5,9b-3H-cyclopenta(c)quinoline	C568862		2	1
4-aminobenzoyl-glycyl-prolyl-leucyl-alanine hydroxamic acid	C095170		2	1
4-nitrobenzyl bromide	C027563	100-11-8	2	1
4-nonylphenol	C041594	104-40-5	2	2
5,6,7-trimethoxyflavone	C107364		2	1
5,7,4'-trimethylapigenin	C103112	5631-70-9	2	1
5-aminoisoquinolinone	C411425		2	1
6-Aminonicotinamide	D015120	329-89-5	2	1
7,14-dihydroxydocosa-4,8,10,12,16,19-hexaenoic acid	C535211		2	1
7-(2-(cyclopropylmethoxy)-6-hydroxyphenyl)-5-(3-piperidinyl)-1,4-dihydro-2H-pyrido(2,3-d)(1,3)oxazin-2-one	C502972		2	1
7-bromoindirubin-3'-oxime	C514974		2	1
8-bromocyclic GMP	C016276	31356-94-2	2	1
8-chloro-2'-deoxyguanosine	C506093		2	1
8-Hydroxy-2-(di-n-propylamino)tetralin	D017371	78950-78-4	2	2
9,10-dihydro-2,5-dimethoxyphenanthrene-1,7-diol	C550091		2	1
acetyl-aspartyl-glutamyl-valyl-aspartal	C099158		2	2
Adenine	D000225	73-24-5	2	2
AG 127	C069028	118409-62-4	2	1
AK-1 compound	C000608812		2	1
Albuterol	D000420	18559-94-9	2	1
alisol B	C457232	18649-93-9	2	1
alkannin	C018204	23444-65-7	2	2
Allantoin	D000481	97-59-6	2	2
allyl sulfide	C038491	592-88-1	2	2
alpha-chaconine	C011860	20562-03-2	2	1
alpha-Linolenic Acid	D017962	463-40-1	2	2
alternaramide	C545596		2	1
AM 251	C103505		2	1
aminochrome 1	C091584	39984-17-3	2	1
Aminoimidazole Carboxamide	D000620	360-97-4	2	1
ammonium 2,3,3,3-tetrafluoro-2-(heptafluoropropoxy)-propanoate	C000611729		2	1
amyloid beta-protein (25-35)	C074636		2	1
anemoside A3	C473640		2	1
Angiotensin II	D000804	11128-99-7	2	1
Antigens	D000941		2	1
Anti-Inflammatory Agents, Non-Steroidal	D000894		2	1
Aporphines	D001060		2	1
araloside A	C071578	7518-22-1	2	1
arctigenin	C071942		2	2
aristolochic acid I	C000228	313-67-7	2	2
Astemizole	D016589	68844-77-9	2	1
astragalin	C001579	480-10-4	2	1
Atropine	D001285	51-55-8	2	1
Azathioprine	D001379	446-86-6	2	2
baicalein	C006680	491-67-8	2	2
barium chloride	C024986	10361-37-2	2	1
Beryllium	D001608	7440-41-7	2	1
beta-amyrin	C036380		2	1
betadex	C031215	7585-39-9	2	1
Biotin	D001710	58-85-5	2	1
biphenylylacetic acid	C012776	51317-25-0	2	1
bis(3-hydroxyphenyl) diselenide	C541028		2	1
bisdemethoxycurcumin	C034786	24939-16-0	2	2
bismuth tripotassium dicitrate	C002791	57644-54-9	2	2
boldenone	C013915		2	1
boldenone undecylenate	C001371	13103-34-9	2	1
Boron	D001895	7440-42-8	2	1
Bortezomib	D000069286		2	1
bromodichloromethane	C025191	75-27-4	2	1
bromotriethylstannane	C026405	2767-54-6	2	1
Bucladesine	D003994	362-74-3	2	1
butaprost	C048491	69648-38-0	2	1
butylbenzyl phthalate	C027561	85-68-7	2	2
Butyrates	D002087		2	1
cadmium telluride	C028337	1306-25-8	2	1
caffeic acid	C040048	331-39-5	2	2
candesartan	C081643	139481-59-7	2	1
captax	C005563	149-30-4	2	1
Carbachol	D002217		2	1
Carbocysteine	D002233	2387-59-9	2	1
Carbonyl Cyanide m-Chlorophenyl Hydrazone	D002258	555-60-2	2	2
Carmustine	D002330	154-93-8	2	1
Ceftaroline	D000097583		2	1
Ceftriaxone	D002443	73384-59-5	2	1
ceric oxide	C030583	1306-38-3	2	1
Cetylpyridinium	D002594	7773-52-6	2	1
Chloranil	D002703	118-75-2	2	1
Cholesterol, Dietary	D002791		2	2
Cholesterol, LDL	D008078		2	1
Cholic Acid	D019826	81-25-4	2	1
Cimetidine	D002927	51481-61-9	2	1
cirsilineol	C057618	41365-32-6	2	1
cladosporin	C000488		2	1
clethodim	C441919		2	1
Clodronic Acid	D004002	10596-23-3	2	1
Clozapine	D003024	5786-21-0	2	1
Coal	D003031		2	2
Coal Tar	D003033	8007-45-2	2	1
Cocaine	D003042	50-36-2	2	2
Colforsin	D005576	138605-00-2	2	2
Complex Mixtures	D045424		2	1
conotoxin alpha-RgIA, Conus regius	C510079		2	1
Coptidis rhizoma extract	C107393		2	2
Cortisone	D003348	1953-06-05	2	1
Cosmic Dust	D019443		2	1
coumarin	C030123	91-64-5	2	2
crocin	C029036	42553-65-1	2	1
cumene hydroperoxide	C007164	80-15-9	2	1
curdlan	C038459	54724-00-4	2	1
cyclo(Trp-Asp-Pro-Val-Leu)	C072247		2	1
Cytidine	D003562	65-46-3	2	1
daidzein	C004742	486-66-8	2	2
Dantrolene	D003620	7261-97-4	2	2
darinaparsin	C515055		2	1
Decitabine	D000077209	2353-33-5	2	2
Dehydroascorbic Acid	D003683	490-83-5	2	2
Dehydroepiandrosterone Sulfate	D019314	651-48-9	2	1
dehydroxymethylepoxyquinomicin	C464444		2	1
Desoxycorticosterone Acetate	D064791		2	1
dexamethasone 21-phosphate	C004180	312-93-6	2	1
diarctigenin	C532887		2	1
didecyldimethylammonium	C027118	20256-56-8	2	2
dimethyloxallyl glycine	C000613347		2	1
diminazene aceturate	C003915	908-54-3	2	2
dioscin	C019357	19057-60-4	2	1
Diosgenin	D004144	512-04-9	2	1
diosmetin	C039602	520-34-3	2	1
Diphenhydramine	D004155	58-73-1	2	1
diphenyldiselenide	C061132	1666-13-3	2	1
Dobutamine	D004280	34368-04-2	2	2
Docetaxel	D000077143		2	2
Doxepin	D004316	1668-19-5	2	1
Durapatite	D017886	1306-06-5	2	2
efavirenz	C098320	154635-17-3	2	1
enilconazole	C017435		2	1
enterotoxin C, staphylococcal	C034959	39424-54-9	2	1
enterotoxin F, Staphylococcal	C030107		2	1
Enzyme Inhibitors	D004791		2	1
erdosteine	C048498	84611-23-4	2	1
erionite	C083174	12510-42-8	2	1
Erlotinib Hydrochloride	D000069347		2	1
Erythromycin	D004917	114-07-8	2	1
Ethionamide	D005000	536-33-4	2	1
Ethionine	D005001	13073-35-3	2	1
ethylene dichloride	C024565	107-06-2	2	1
Eucalyptol	D000077591	470-82-6	2	1
eupatilin	C045325	22368-21-4	2	2
evodiamine	C049639	5956-87-6	2	1
farnesyl pyrophosphate	C004808	13058-04-3	2	1
farrerol	C015881	24211-30-1	2	1
Fenretinide	D017313	65646-68-6	2	1
ferric oxide	C000499	1309-37-1	2	2
Ferrosoferric Oxide	D052203		2	2
fidarestat	C077139	136087-85-9	2	1
flavone	C043562	525-82-6	2	1
fluorotelomer alcohols	C033729		2	1
Formoterol Fumarate	D000068759		2	1
fucoxanthin	C025164	3351-86-8	2	1
Fusaric Acid	D005669	536-69-6	2	1
gamma-glutamylcysteine	C017341	636-58-8	2	1
gastrodin	C045345	62499-27-8	2	1
genipin	C007834	6902-77-8	2	1
geranylgeraniol	C017338	7614-21-3	2	2
gigantol	C478099	67884-30-4	2	1
ginsenoside Rb1	C442759		2	2
ginsenoside Rh1	C425564	63223-86-9	2	1
Gliotoxin	D005912	67-99-2	2	1
Glucocorticoids	D005938		2	1
glutamyl-(2-(((3,4-dihydro-2,5,7,8-tetramethyl-2-(4,8,12-trimethyltridecyl)-2H-1-benzopyran-6-yl)oxy)carbonyl)-3-((2-(1H-indol-3-yl)ethyl)amino)-3-oxopropyl)-cysteinyl-glycine sodium salt	C475739		2	1
glyceryl 2-arachidonate	C094503		2	1
glycidol	C004312	556-52-5	2	1
Glycolipids	D006017		2	1
Glycosaminoglycans	D006025		2	1
Glycosides	D006027		2	1
Glycyrrhetinic Acid	D006034	471-53-4	2	2
Glycyrrhiza glabra extract	C000722286		2	1
Gold Sodium Thiomalate	D006052	12244-57-4	2	1
gossypin	C022944	652-78-8	2	1
graphene oxide	C000628730		2	1
Graphite	D006108	7782-42-5	2	2
GSK-2816126	C577920		2	1
GW 6471	C449302		2	1
gypenoside LXXV	C000719168		2	1
Haloperidol	D006220	52-86-8	2	1
Harmaline	D006246	304-21-2	2	1
harpagide	C033250	6926-08-05	2	1
hesperidin methylchalcone	C033022	24292-52-2	2	1
hispidulin	C055957		2	2
Histamine H3 Antagonists	D054828		2	1
homoeriodictyol	C503231		2	1
HU 211	C062018		2	1
Hydroxychloroquine	D006886	118-42-3	2	2
IFNG protein, human	C573415		2	1
Ifosfamide	D007069	3778-73-2	2	1
IL13 protein, human	C578095		2	1
IL4 protein, human	C508598		2	1
Imipramine	D007099	50-49-7	2	1
IMMLG5521	C561127		2	1
imoxin	C587358		2	1
Indican	D007200	487-94-5	2	0
indirubin-3'-monoxime	C474021		2	1
Iron, Dietary	D019266		2	1
Janus Kinase Inhibitors	D000075242		2	1
jasplakinolide	C057531	102396-24-7	2	2
JHW 015	C402944		2	1
kaempferol 7-O-glucoside	C524169		2	1
kappa-casein glycomacropeptide	C020251		2	1
KC7F2 compound	C545729		2	1
Ketotifen	D007665	34580-13-7	2	2
KN 93	C072105	139298-40-1	2	2
kukoamine B	C557784		2	1
kuwanon G	C095194	75629-19-5	2	1
lactacystin	C067713	133343-34-7	2	1
lactucin	C516715		2	1
Lamivudine	D019259	134678-17-4	2	1
Lansoprazole	D064747		2	2
latrunculin A	C037067	76343-93-6	2	1
lead chloride	C029891	7758-95-4	2	2
Leflunomide	D000077339	75706-12-6	2	2
lenabasum	C471849		2	1
Lenalidomide	D000077269	191732-72-6	2	2
leonurine	C013587	24697-74-3	2	2
Leukotriene B4	D007975	71160-24-2	2	1
Levetiracetam	D000077287		2	1
licochalcone A	C070840		2	1
Lignans	D017705		2	1
Linoleic Acid	D019787	2197-37-7	2	2
Linoleic Acids, Conjugated	D044243		2	1
Lipofundin	C008288	11096-66-5	2	1
lipopolysaccharide, Helicobacter pylori	C442865		2	1
lixisenatide	C479460		2	1
lonafarnib	C115354		2	1
luteolin-7-O-glucuronide	C456096		2	1
Lysophosphatidylcholines	D008244		2	1
manganese(III)-tetrakis(4-benzoic acid)porphyrin	C097284		2	2
Matrines	D000093842		2	2
maytenonic acid	C001687	33600-93-0	2	1
MC1568	C577554		2	0
Mechlorethamine	D008466		2	1
Medroxyprogesterone Acetate	D017258	71-58-9	2	2
Meloxicam	D000077239	71125-38-7	2	1
Menthol	D008610	1490-04-6	2	2
Methadone	D008691	76-99-3	2	1
Methapyrilene	D008701	91-80-5	2	1
Methimazole	D008713	60-56-0	2	1
methyllycaconitine	C054634	21019-30-7	2	2
Methylmalonic Acid	D008764	516-05-2	2	1
Methylnitronitrosoguanidine	D008769	70-25-7	2	1
miglitol	C045621		2	2
mirdametinib	C506614		2	1
mitochondrial uncoupler BAM15	C000707874		2	2
Mitomycin	D016685	1950-07-07	2	1
MJN110	C587715		2	1
MK615 extract	C517469		2	1
Mn(III) 5,10,15,20-tetrakis(N-methylpyridinium-2-yl)porphyrin	C502230		2	1
Molybdenum	D008982	7439-98-7	2	1
monocyte locomotion inhibitory factor	C430647		2	1
monotropein	C507582		2	1
montelukast	C093875	158966-92-8	2	2
morphine-3-glucuronide	C018108	20290-09-9	2	2
Mycotoxins	D009183		2	1
myelin oligodendrocyte glycoprotein (35-55)	C445081		2	1
N-(2-(3H-indol-3-yl)ethyl)-9-isopropyl-2-(5-methyl-3-pyridyl)purin-6-amine	C560625		2	2
N-(3-propylcarbamoyloxirane-2-carbonyl)-isoleucyl-proline	C068250	134448-10-5	2	1
N-acetylglucosaminono-1,5-lactone O-(phenylcarbamoyl)oxime	C068836	132489-69-1	2	1
neoechinulin A	C490266		2	1
Niacin	D009525		2	1
Niclosamide	D009534	50-65-7	2	2
Nicorandil	D020108	65141-46-0	2	1
N-palmitoylsphingosine	C097760	4201-58-5	2	1
NSC 74859	C520337		2	1
Nystatin	D009761	1400-61-9	2	1
Ofloxacin	D015242	82419-36-1	2	2
o,p'-DDT	C016340	789-02-6	2	1
oren gedoku to	C061676		2	1
oridonin	C011959	28957-04-2	2	1
oxybutynin	C005419	5633-20-5	2	1
Parathion	D010278	56-38-2	2	2
parthenolide	C002669	29552-41-8	2	1
peiminine	C047331	18059-10-4	2	1
pentabromodiphenyl ether	C086401	32534-81-9	2	2
Pentylenetetrazole	D010433	54-95-5	2	1
perfluorobutyric acid	C033094	375-22-4	2	2
Perindopril	D020913	82834-16-0	2	2
phosalone	C003117	2310-17-0	2	1
Phosgene	D010705	75-44-5	2	1
Phosphatidic Acids	D010712		2	1
Phosphorothioate Oligonucleotides	D054735		2	1
pimobendan	C041648	74150-27-9	2	2
pinitol	C021730	484-68-4	2	2
pinostrobin	C411294		2	1
piperine	C008922	7780-20-3	2	1
pirarubicin	C027260		2	1
pirfenidone	C093844	53179-13-8	2	1
Polyethylene Glycols	D011092		2	2
pomegranate fruit rind	C000712310		2	1
ponatinib	C545373		2	1
Potassium	D011188	7440-09-07	2	1
praeruptorin A	C441070		2	1
Pravastatin	D017035	81093-37-0	2	2
Probucol	D011341	23288-49-5	2	1
procyanidin B2	C479580	29106-49-8	2	1
propiconazole	C045950	60207-90-1	2	2
Propofol	D015742	2078-54-8	2	1
Prostaglandins	D011453		2	1
Protein Kinase Inhibitors	D047428		2	2
Proteoglycans	D011509		2	2
prunetin	C083295	552-59-0	2	1
punicalagin	C115642	65995-63-3	2	2
pyrvinium	C024631	7187-62-4	2	1
Quinazolines	D011799		2	1
raspberry ketone	C035522	5471-51-2	2	1
rhein	C020491	478-43-3	2	1
Ribavirin	D012254	36791-04-5	2	1
Rivaroxaban	D000069552		2	1
ropinirole	C046649	91374-21-9	2	1
roridin A	C038849	14729-29-4	2	1
ruscogenin	C012541	472-11-7	2	1
Ruthenium Red	D012430	11103-72-3	2	0
ruxolitinib	C540383		2	2
S-Adenosylmethionine	D012436	29908-03-0	2	2
saikosaponin D	C025759		2	1
Salicylates	D012459		2	1
Salmeterol Xinafoate	D000068299		2	1
salubrinal	C496827		2	1
sanggenone C	C477157	80651-76-9	2	1
satratoxin G	C028268	53126-63-9	2	1
SB 657510	C553589		2	1
schizandrol B	C033585	58546-54-6	2	1
Semaxinib	C116890		2	1
sesamin	C054125	607-80-7	2	1
sesamol	C025583	533-31-3	2	1
Silver Nitrate	D012835	7761-88-8	2	2
sinomenine	C009271	115-53-7	2	1
Sodium	D012964	7440-23-5	2	1
sodium arsenate	C009277		2	1
sodium boranocarbonate	C503854		2	2
Sodium Cholate	D020358	361-09-1	2	2
sodium p-perfluorous nonenoxybenzene sulfonate	C000723136		2	1
Sorafenib	D000077157		2	1
soyasaponin Ab	C551307		2	1
soyasaponin I	C056684	51330-27-9	2	1
Spider Venoms	D013111		2	1
Spironolactone	D013148	1952-01-07	2	1
squalestatin 1	C075117		2	2
SR 144528	C110630		2	1
stattic	C517409		2	1
Sterols	D013261		2	1
Styrene	D020058	100-42-5	2	1
Succimer	D004113	304-55-2	2	2
sulfoxaflor	C560328		2	1
surfactin peptide	C009365	24730-31-2	2	1
SYP-5 compound	C000616515		2	1
T0901317	C423915		2	2
T 614	C077313	123663-49-0	2	1
tecastemizole	C106448		2	1
tempol	C001803	2226-96-2	2	2
Tenofovir	D000068698		2	1
tesaglitazar	C501413		2	1
testosterone enanthate	C004648		2	1
tetrachlorodian	C041181	79-95-8	2	2
Tetrahydropapaveroline	D013765	4747-99-3	2	1
thiacloprid	C417209		2	1
Thromboxane B2	D013929	54397-85-2	2	1
Thymol	D013943	89-83-8	2	2
Thyroxine	D013974	7488-70-2	2	1
tianhuang	C553676		2	1
Tiapride Hydrochloride	D063325	51012-32-9	2	1
titanium alloy (TiAl6V4)	C031462	12743-70-3	2	1
titanium nitride	C041500	11116-16-8	2	1
tocotrienol, delta	C082097	25612-59-3	2	1
Tolterodine Tartrate	D000068737		2	1
Toluene	D014050	108-88-3	2	1
Topotecan	D019772	123948-87-8	2	1
Trichlorfon	D014236	52-68-6	2	1
trifloxystrobin	C467051		2	1
trilobatin	C000598619		2	1
Trimetazidine	D014292	5011-34-7	2	2
trimethyltin hydroxide	C037718		2	1
Tubocurarine	D014403	57-95-4	2	1
Turpentine	D014425		2	1
ubiquinone-O	C109863	605-94-7	2	1
undecan-2-one	C526928		2	2
Uranium	D014501	7440-61-1	2	2
Vaccines, Virus-Like Particle	D058425		2	1
Vardenafil Dihydrochloride	D000069058		2	1
verbascose	C570815	546-62-3	2	1
Vinblastine	D014747	865-21-4	2	2
Vincamine	D014749	1617-90-9	2	1
Vinyl Chloride	D014752	1975-01-04	2	1
Vitamin U	D014814		2	1
WEB 2086	C052518	105219-56-5	2	2
withaferin A	C009684	5119-48-2	2	1
Xuebijing	C549376		2	2
zinc sulfide	C031238	1314-98-3	2	1
zingiberene	C477983		2	1
Ziram	D015039	137-30-4	2	2
10-methyl-3-(6-methylpyridin-3-yl)-9,10,11,12-tetrahydro-8H-(1,4)diazepino(5',6'-4,5)thieno(3,2-f)quinolin-8-one	C549914		1	1
1,1-diphenyl-2-picrylhydrazyl	C004931	1898-66-4	1	1
1,2-bis(2-aminophenoxy)ethane-N,N,N',N'-tetraacetic acid	C025603	85233-19-8	1	1
1-(2-bromophenyl)-3-(7-cyano-3H-benzotriazol-4-yl)urea	C549500		1	1
1,2-dibromo-2,4-dicyanobutane	C039411	35691-65-7	1	1
1,2-Dihydroxybenzene-3,5-Disulfonic Acid Disodium Salt	D014013	149-45-1	1	1
1,2-dioleoyl-sn-glycero-3-phosphoglycerol	C051388	66322-31-4	1	1
1,2-dithiol-3-thione	C049325		1	1
1,3,7,9-tetramethyluric acid	C077059		1	1
1,3-bis(4-hydroxyphenyl)-4-methyl-5-(4-(2-piperidinylethoxy)phenol)-1H-pyrazole	C524478		1	1
1,3-butadiene	C031763	106-99-0	1	1
1,3-diacetoxytetradeca-6,12-dien-8,10-diyne	C579534		1	1
1,3-dichloro-2-propanol	C033489	96-23-1	1	1
1,4-bis(2-(3,5-dichloropyridyloxy))benzene	C028474	76150-91-9	1	1
1,4-bis(2,3-epoxypropoxy)butane	C014376	2425-79-8	1	1
15-keto-5,8,11,13-eicosatetraenoic acid	C054992	81416-72-0	1	1
17,20-((1-methoxyethylidene)bis(oxy))-3-oxo-19-norpregna-4,20-diene-21-carboxylic acid methyl ester	C562327		1	1
17 alpha-Hydroxyprogesterone Caproate	D000077713		1	1
17-(dimethylaminoethylamino)-17-demethoxygeldanamycin	C448659		1	1
17-hydroxy-4,7,10,13,15,19-docosahexaenoic acid	C062894	90780-52-2	1	1
18alpha-glycyrrhetinic acid	C119129	1449-05-4	1	1
1-nitropyrene	C032668	5522-43-0	1	1
1-palmitoyl-2-(5-oxovaleroyl)-sn-glycero-3-phosphorylcholine	C400184		1	1
1-phenyl-2-(1-pyrrolidinyl)-1-pentanone	C000592273		1	1
1-propyl-8-(4-sulfophenyl)xanthine	C518874		1	1
1-(quinoxalin-6-ylcarbonyl)piperidine	C097396		1	1
1-trifluoromethoxyphenyl-3-(1-propionylpiperidine-4-yl)urea	C581572		1	1
2,2',4,4',5-brominated diphenyl ether	C477694		1	1
2-(2-(4-(4-nitrobenzyloxy)phenyl)ethyl)isothiourea methanesulfonate	C101670		1	1
2-(2-(4-heptylphenyl)ethyl)-6-hydroxy-benzoic acid	C000626478		1	1
2,2-bis(4-hydroxyphenyl)-1,1,1-trichloroethane	C404910	2971-36-0	1	1
2,2'-Dipyridyl	D015082	366-18-7	1	1
2,3-bis(3'-hydroxybenzyl)butyrolactone	C029497	76543-15-2	1	1
2,3-bis(4-hydroxyphenyl)-propionitrile	C486182		1	1
2-(4-chloro-6-(2,3-dimethylphenylamino)pyrimidin-2-ylthio)octanoic acid	C548544		1	1
2',4'-dihydroxy-6'-methoxy-3',5'-dimethylchalcone	C501649		1	1
2-(4-((dimethylamino)carbonyl)-3-fluorophenyl)-alpha,alpha-dimethyl-N-1,3,4-thiadiazol-2-yl-5H-(1)benzopyrano(2,3-b)pyridin-5-acetamide	C568959		1	1
2-(4-isobutylphenyl)propionic acid 4-(diethoxyphosphoryloxy)butyl ester	C559491		1	1
24-norcholan-2,3,24-tryl-2,3,23-sulfuric acid	C562251		1	1
2-(5-benzo(1,3)dioxol-5-yl-2-tert-butyl-3H-imidazol-4-yl)-6-methylpyridine hydrochloride	C519132		1	1
2,5-diaminotoluene	C007303	95-70-5	1	1
2,5-dimethyl-4-benzoquinone	C020617	137-18-8	1	1
2,6-diaminohexanoic acid (4-(5-fluorobenzothiazol-2-yl)-2-methylphenyl)amide	C446999		1	1
2,6-diaminopyridine-3,5-bis(thiocyanate)	C570894		1	1
2,6-dichloro-(1,4)benzoquinone	C582717		1	1
2,6-dinitrotoluene	C023514	606-20-2	1	1
27-hydroxycholesterol	C076996		1	1
28-O-caffeoyl betulin	C000597780		1	1
2-acetoxy-5-(2-4-(trifluoromethyl)phenethylamino)benzoic acid	C575483		1	1
2-amino-3-(4'-N,N-bis(2-chloroethyl)amino)phenylpropionic acid N-oxide	C492908		1	1
2-amino-3,8-dimethylimidazo(4,5-f)quinoxaline	C036990	77500-04-0	1	1
2-aminoethoxydiphenyl borate	C109986		1	1
2-aminoethyl diphenylborinate	C538758		1	1
2-anisidine	C003898	90-04-0	1	1
2'-benzoyloxycinnamaldehyde	C484327		1	1
2-chloro-N6-methyl-(N)-methanocarba-2'-deoxyadenosine-3',5'-bisphosphate	C465253		1	1
2-cyano-N-((ethylamino)carbonyl)-2-(methoxyimino)acetamide	C025644	57966-95-7	1	1
2-((dimethylamino)methyl)-9-hydroxythieno(2,3-c)isoquinolin-5(4H)-one	C000595230		1	1
2'-hydroxyflavanone	C520534		1	1
2-Methoxyestradiol	D000077584	362-07-2	1	1
2-methoxypropanol	C092159	1589-47-5	1	1
2-methyl-3-(2-((4-nitrooxybutyloxy)carbonyl)vinyl)phenyl ursodeoxycholic acid ester	C433771		1	1
2-methyl-5-HT	C045918	78263-90-8	1	1
2-morpholin-4-yl-6-thianthren-1-yl-pyran-4-one	C495818		1	1
2-nitrofluorene	C019499	607-57-8	1	1
2-palmitoylglycerol	C114956		1	1
2-quinoxaline-carboxamide-N-adamantan-1-yl	C569355		1	1
2-tert-butyl-4-quinone	C051290		1	1
3-(1-azepanylsulfonyl)-N-(3-bromphenyl)benzamide	C000603971		1	1
3-(2,4-dichloro-5-methoxyphenyl)-2-sulfanyl-4(3H)-quinazolinone	C549041		1	1
3-(2-hydroxy-4-(2-methylnonan-2-yl)phenyl)cyclohexan-1-ol	C572491		1	1
3-(3-pyridinyl)-1-(4-pyridinyl)-2-propen-1-one	C527590		1	1
3-(4-chlorophenyl)-3-(2-(dimethylamino)ethyl)isochroman-1-one	C468786		1	1
3-(4-chlorophenylselanyl)-1-methyl-1H-indole	C000628457		1	1
3,5-dibromo-4-(3,4-dimethoxyphenyl)-1H-pyrrole-2-carboxylic acid ethyl ester	C521391		1	1
3-((6-(2-methoxyphenyl)pyrimidin-4-yl)amino)phenyl)methane sulfonamide	C000590771		1	1
3,7,11,15-tetramethyl-2,4,6,10,14-hexadecapentaenoic acid	C034534	81485-25-8	1	1
3-aminobenzamide	C025160		1	1
3-beta-(2-(diethylamino)ethoxy)androst-5-en-17-one	C006261	3039-71-2	1	1
3-(indol-3-yl)propionic acid	C095446		1	1
3'-methoxy-4'-nitroflavone	C091768		1	1
3-nitrobenzanthrone	C117220		1	1
3-oxo-29-noroleana-1,9(11),12-trien-2,20-dicarbonitrile	C581004		1	1
4-(2-aminoethyl)benzenesulfonylfluoride	C002010	34284-75-8	1	1
4-(4-(3-(pyridin-2-yl)-1H-pyrazol-4-yl)pyridin-2-yl)-N-(tetrahydro-2H-pyran-4-yl)benzamide	C509927		1	1
4-(4-((5-(4,5-dimethyl-2-nitrophenyl)-2-furanyl)methylene)-4,5-dihydro-3-methyl-5-oxo-1H-pyrazol-1-yl)benzoic acid	C584509		1	1
4-amino-2,6-dinitrotoluene	C035207	19406-51-0	1	1
4-cyano-4-(2,3-dihydro-8-methoxy-1,4-benzodioxin-5-yl)cyclohexanecarboxylic acid	C539236		1	1
4-hydroxy-2-nonenal	C027576	29343-52-0	1	1
4-methylene-2-octyl-5-oxofuran-3-carboxylic acid	C406734		1	1
4-nitroaniline	C019498	100-01-6	1	1
4-nitrososulfamethoxazole	C072956	131549-85-4	1	1
4-oxoretinoic acid	C002202	38030-57-8	1	1
4-phenylenediamine	C029728	106-50-3	1	1
5-2-(4-((ethylmethylamino)carbonyl)-3-fluorophenyl)-alpha,alpha-dimethyl-N-1,3,4-thiadiazol-2-yl-5H-(1)benzopyrano(2,3-b)pyridin-5-acetamide	C568960		1	1
5,5-dimethyl-3-(3-fluorophenyl)-4-(4-methylsulfonyl)phenyl-2(5H)-furanone	C106876		1	1
5,7-dimethoxycoumarin	C037446	487-06-9	1	1
5-chloro-2'-deoxycytidine	C035826	32387-56-7	1	1
5-Methoxypsoralen	D000078223	484-20-8	1	1
5'-methylthioadenosine	C008500	2457-80-9	1	1
5-(N-methyl-N-isobutyl)amiloride	C056369	96861-65-3	1	1
5S,12R,18R-trihydroxy-6Z,8E,10E,14Z,16E-eicosapentaenoic acid	C499823		1	1
6-(bromomethylene)tetrahydro-3-(1-naphthaleneyl)-2H-pyran-2-one	C068314	88070-98-8	1	1
6-methoxyflavone	C000593132		1	1
6-OH-BDE-47	C580599		1	1
7,3'-dihydroxy-4'-methoxyisoflavone	C121707		1	1
7alpha,8beta-dihydroxydeepoxysarcophine	C000588503		1	1
7-hydroxycoumarin	C031477	93-35-6	1	1
7-hydroxyl-1-methylindole-3-acetonitrile	C000614155		1	1
7-methyl-5-(1-((3-(trifluoromethyl)phenyl)acetyl)-2,3-dihydro-1H-indol-5-yl)-7H-pyrrolo(2,3-d)pyrimidin-4-amine	C576403		1	1
8-Bromo Cyclic Adenosine Monophosphate	D015124	23583-48-4	1	1
8-chlorodeoxyadenosine	C479978		1	1
8-chloroguanosine	C043808	2104-68-9	1	1
9,11-linoleic acid	C046938	1839-11-8	1	1
9-deoxy-delta-9-prostaglandin D2	C037112	60203-57-8	1	0
A 967079	C560402		1	1
abrine	C496492		1	1
acanthoside B	C087806	7374-79-0	1	1
aceclofenac	C056498	89796-99-6	1	0
acetic anhydride	C031800	108-24-7	1	1
acetyl-11-ketoboswellic acid	C094432		1	1
Acetylcarnitine	D000108	14992-62-2	1	1
Acetyl Coenzyme A	D000105	72-89-9	1	1
acetyl methyl tetramethyl tetralin	C033116	21145-77-7	1	1
Acyclovir	D000212	59277-89-3	1	1
adelmidrol	C552602		1	1
adenosine 5'-O-(3-thiotriphosphate)	C022571	35094-46-3	1	1
adriamycinol	C010013	141434-67-5	1	1
AEOL 10150	C472668		1	1
aflatoxin G1	C027955	1165-39-5	1	1
AG 1879	C412373		1	1
agathisflavone	C079168	28441-98-7	1	1
Agglutinins	D000373		1	1
Agmatine	D000376	306-60-5	1	1
aliskiren	C446481		1	1
Allethrins	D000487		1	1
alloin	C006457	8015-61-0	1	1
allyl alcohol	C006463	107-18-6	1	1
alpha-boswellic acid	C000720488		1	1
alpha-conotoxin PnIA	C089038		1	1
alpha-hydroxy-gamma-methylmercaptobutyric acid	C008391	583-91-5	1	1
alpha-methylhistamine	C069357	6986-90-9	1	1
alpha-pentyl-3-(2-quinolinylmethoxy)benzenemethanol	C049740	101910-24-1	1	1
alpha-pinene	C005451	80-56-8	1	1
alpha-solamargine	C026608	20318-30-3	1	1
AM 1241	C439263		1	1
ambrisentan	C467894		1	1
amentoflavone	C011164	1617-53-4	1	1
AMG-837	C557933		1	1
Amikacin	D000583	37517-28-5	1	1
Amino Acids, Peptides, and Proteins	D000602		1	1
aminomethylphosphonic acid (AMPA)	C000710227		1	1
Aminopyrine	D000632	58-15-1	1	1
Amitrole	D000640	61-82-5	1	1
ammonium nitrate	C006568	6484-52-2	1	1
Amphetamine	D000661	300-62-9	1	1
Amphotericin B	D000666	1397-89-3	1	1
Amrinone	D000676	60719-84-8	1	1
anacardic acid	C088115	18654-18-7	1	1
Androgens	D000728		1	0
Andrographis paniculata extract	C000713167		1	1
angiotensin I (1-7)	C118790		1	1
Angong Niuhuang Pill	C000620716		1	1
Antimicrobial Cationic Peptides	D023181		1	1
Antimony Sodium Gluconate	D000967		1	1
Antirheumatic Agents	D018501		1	1
Arachidonic Acid	D016718		1	1
arachidonyltrifluoromethane	C081565		1	1
Aripiprazole	D000068180		1	1
aroclor 1242	C027423	53469-21-9	1	1
aroclor 1248	C028617	12672-29-6	1	1
arzanol	C517830		1	1
asarone	C012195	494-40-6	1	1
Asian ginseng	C000713447		1	1
Aspartame	D001218	22839-47-0	1	1
astilbin	C099069	29838-67-3	1	1
ASTM F-75 implant alloy	C105750		1	1
atractylenolide I	C424804		1	1
aurin	C017037	603-45-2	1	1
Aurothioglucose	D006051	12192-57-3	1	1
avermectin	C019264	73989-17-0	1	1
AWD 12-281	C470045		1	1
azo rubin S	C006671	13613-55-3	1	1
bafilomycin A	C057620	116764-51-3	1	1
banxia xiexin decoction	C000630584		1	1
Batroxase, Bothrops atrox	C000608699		1	1
beclomethasone 17-monopropionate	C065857	5534-18-9	1	1
bellidifolin	C091291	2798-25-6	1	1
benphothiamine	C013835	22457-89-2	1	1
benserazide, levodopa drug combination	C005177		1	1
benz(a)anthracene	C030935	56-55-3	1	1
benzamide	C037689	27208-38-4	1	1
Benzbromarone	D001553	3562-84-3	1	1
Benzethonium	D001558	121-54-0	1	1
benzo(b)fluoranthene	C006703	205-99-2	1	1
benzo(k)fluoranthene	C022921	207-08-9	1	1
Benztropine	D001590	86-13-5	1	1
benzyl bromide	C038682	100-39-0	1	1
benzyloxycarbonyl-isoleucyl-glutamyl-threonyl-aspartic acid fluoromethyl ketone	C403753		1	1
benzyloxycarbonylvalyl-alanyl-aspartyl fluoromethyl ketone	C096713		1	1
Berberine Alkaloids	D001600		1	1
beta-1,3-glucan	C033363	9051-97-2	1	1
beta-eudesmol	C051082	473-15-4	1	1
Betalains	D050858	37279-84-8	1	1
beta-lapachone	C014638		1	1
beta-patchoulene	C000614835		1	1
beta-tricalcium phosphate	C485817		1	1
betulin	C002503	473-98-3	1	1
biochanin A	C004541	491-80-5	1	1
Biological Products	D001688		1	1
Biperiden	D001712	514-65-8	1	1
bisacurone	C531975		1	1
Bisoprolol	D017298	66722-44-9	1	1
boldine	C011686	476-70-0	1	1
boron nitride	C017282		1	1
BRL 44408	C072125		1	1
bromfenac	C053083	91714-94-2	1	1
Bromine	D001966	7726-95-6	1	1
bromoacetate	C016274	68-10-0	1	1
brusatol	C020237	14907-98-3	1	1
budlein A	C520233		1	1
Bungarotoxins	D002038		1	1
Buspirone	D002065	36505-84-7	1	1
Cacodylic Acid	D002101	75-60-5	1	1
cadmium nitrate	C035196	10325-94-7	1	1
cadmium selenide	C058667	1306-24-7	1	1
calcium propionate	C514136		1	1
calmidazolium	C031938		1	1
Camptothecin	D002166	7689-03-04	1	1
cannabigerol	C037036	25654-31-3	1	1
Cannabinoids	D002186		1	1
capmatinib	C000613976		1	1
capsazepine	C071423		1	1
Captan	D002215	133-06-2	1	1
carazolol	C014382		1	1
carbetapentane	C018861	77-23-6	1	1
Carbon	D002244	7440-44-0	1	1
cardamonin	C436747		1	1
Carthamus yellow	C559739		1	1
Carticaine	D002355	23964-58-1	1	1
carveol	C075856	99-48-9	1	1
catalase-polyethylene glycol	C070295		1	1
catalpol	C078040	2415-24-9	1	1
Cefoxitin	D002440	35607-66-0	1	1
CEP 33779	C567989		1	1
Cephaloridine	D002509	50-59-9	1	1
cerivastatin	C086276		1	1
cerous chloride	C026690	7790-86-5	1	1
CGP 52608	C092451	87958-67-6	1	1
chaetoglobosins	C019290	50335-03-0	1	1
chebulagic acid	C076178	23094-71-5	1	1
Chenodeoxycholic Acid	D002635	474-25-9	1	1
Chitosan	D048271	9012-76-4	1	1
chloramine-T	C016300	127-65-1	1	1
Chlorodiphenyl (54% Chlorine)	D020111	11097-69-1	1	1
chloropicrin	C100187	1976-06-02	1	1
Chloroprene	D002737	126-99-8	1	1
chloroquine diphosphate	C023676	50-63-5	1	1
Chlorpromazine	D002746	50-53-3	1	1
cholan-2,3,24-tryl-2,3,24-trisulfate	C561233		1	1
Cholecalciferol	D002762	67-97-0	1	0
Cholic Acids	D002793		1	1
chromic oxide	C023600	1308-38-9	1	1
Chromium	D002857	7440-47-3	1	1
chromous chloride	C017133	10049-05-5	1	1
Ciguatoxins	D002922	11050-21-8	1	1
Cilomilast	C433247		1	1
cinnabar	C034211	19122-79-3	1	1
cinnamyl alcohol	C020722	104-54-1	1	1
ciprofibrate	C019304	52214-84-3	1	1
CL097 compound	C547051		1	1
Clavulanic Acid	D019818	58001-44-8	1	1
Clenbuterol	D002976	37148-27-9	1	1
Clopidogrel	D000077144		1	1
Clorgyline	D003010	17780-72-2	1	1
CNB 001	C529348		1	1
cobalt sulfate	C026305	10124-43-3	1	1
cocoa butter	C052387	8002-31-1	1	1
copper bis(3,5-diisopropylsalicylate)	C030865	21246-18-4	1	1
Corn Oil	D003314	8001-30-7	1	1
Cotinine	D003367	486-56-6	1	1
Coumarins	D003374		1	1
CpG ODN 2395	C527702		1	1
CPG-oligonucleotide	C408982		1	1
Crotalid Venoms	D003435		1	1
Cryptoxanthins	D065366		1	1
CU-CPT22	C000719992		1	1
cupric chloride	C029892	7447-39-4	1	1
Cyclamates	D003494		1	1
Cyclizine	D003501	82-92-8	1	1
cyclohexyl carbamic acid 3'-carbamoylbiphenyl-3-yl ester	C500528		1	1
cyclopamine	C000541	4449-51-8	1	1
cyclopentanol	C016327	96-41-3	1	1
cylindrospermopsin	C089595	143545-90-8	1	1
cynatratoside-C	C000596149		1	1
cyprodinil	C108338	121552-61-2	1	1
dan-shen root extract	C028972		1	1
Dapsone	D003622	80-08-0	1	1
decursin	C101278	5928-25-6	1	1
delta-8-tetrahydrocannabinol	C035731	5957-75-5	1	1
dendropanoxide	C546793		1	1
Deoxycholic Acid	D003840	83-44-3	1	1
deoxynivalenol-3-glucoside	C542050		1	1
desethylatrazine	C405102		1	1
Desipramine	D003891	50-47-5	1	1
Desoxycorticosterone	D003900	64-85-7	1	1
Diacetyl	D003931	431-03-8	1	1
diaoxinxuekang	C083097		1	1
Diazinon	D003976	333-41-5	1	1
diazoxon	C000912	962-58-3	1	1
Dicloxacillin	D004009	3116-76-5	1	1
dictamnine	C026398	484-29-7	1	1
Dicumarol	D001728	66-76-2	1	1
Dieldrin	D004026	60-57-1	1	1
Diflunisal	D004061	22494-42-4	1	1
dihydromyricetin	C472036		1	1
dihydrotanshinone I	C000713095		1	1
diisobutyl phthalate	C025605	84-69-5	1	1
diisononyl phthalate	C012125	28553-12-0	1	1
dimemorfan	C012621	36304-82-2	1	1
dimethoxyethyl phthalate	C035983	117-82-8	1	1
Dimethyl Fumarate	D000069462		1	1
dimethyl sulfone	C025910	67-71-0	1	1
di-n-butylphosphoric acid	C065087	107-66-4	1	1
di-n-hexyl phthalate	C027387	84-75-3	1	1
diphenyliodonium	C031291	10182-84-0	1	1
Dipyrone	D004177		1	1
dithianone	C018529	3347-22-6	1	1
Dithiothreitol	D004229	3483-12-03	1	1
Dizocilpine Maleate	D016291	77086-22-7	1	1
doramapimod	C452139		1	1
Eicosanoids	D015777		1	1
emamectin benzoate	C108024		1	1
embelin	C010945	550-24-3	1	1
empagliflozin	C570240		1	1
Endocannabinoids	D063388		1	1
Enflurane	D004737	13838-16-9	1	1
enniatins	C100264		1	1
entacapone	C071192	116314-67-1	1	1
ENV-2 compound	C000624697		1	1
Ephedrine	D004809	299-42-3	1	1
epicatechin gallate	C062669	863-03-6	1	1
Epinephrine	D004837	51-43-4	1	1
Epoprostenol	D011464	35121-78-9	1	1
epoxiconazole	C109476		1	1
Erianin	C477638		1	1
erucylphospho-N,N,N-trimethylpropylammonium	C472787		1	1
esculentoside A	C076297	65497-07-6	1	1
esmolol	C036604	84057-94-3	1	1
Ethambutol	D004977	74-55-5	1	1
ethyl 2-methyl-3-oxobutanoate	C119270	609-14-3	1	1
ethyl 5-(4,6-dimethoxypyrimidin-2-ylcarbamoylsulfamoyl)-1-methylpyrazole-4-carboxylate	C433343		1	1
Ethylene Glycol	D019855	107-21-1	1	1
Ethylenethiourea	D005031	96-45-7	1	1
ethylisopropylamiloride	C039614	1154-25-2	1	1
Ethylmercury Compounds	D005035		1	1
Etodolac	D017308	41340-25-4	1	1
Etoposide	D005047	33419-42-0	1	1
EVP 4593	C562064		1	1
ezogabine	C101866	150812-12-7	1	1
famoxadone	C401929		1	1
fargesin	C539377		1	1
Fatty Acids, Unsaturated	D005231		1	1
fenvalerate	C017690	51630-58-1	1	1
ferric ammonium citrate	C013531	1185-57-5	1	1
Ferric Compounds	D005290		1	1
fexofenadine	C093230		1	1
Fingolimod Hydrochloride	D000068876		1	1
Flame Retardants	D005411		1	1
flavokawain A	C500809		1	1
Flavonoids	D005419		1	1
Fludrocortisone	D005438	127-31-1	1	1
flumequine	C012976	42835-25-6	1	1
fluorene-9-bisphenol	C000655605		1	1
Fluvastatin	D000077340	93957-54-1	1	1
FR 167653	C104334		1	1
FR 180204	C505241		1	1
fucoidan	C007789	9072-19-9	1	1
fullerene C60	C069837	99685-96-8	1	1
Fullerenes	D037741		1	1
fumigaclavine C	C492995		1	1
furegrelate	C039936	85666-17-7	1	1
fusarenon-X	C002469	23255-69-8	1	1
Gabexate	D016670	39492-01-8	1	1
Gadolinium	D005682	7440-54-2	1	1
gallium arsenide	C043055	1303-00-0	1	1
gallocatechol	C057580	1617-55-6	1	1
gamisopoonghwanghyul-tang	C500218		1	1
gamma-sitosterol	C025473		1	1
gap 27 peptide	C455880		1	1
geniposide	C007835	24512-63-8	1	1
Geraniin	C024603	60976-49-0	1	1
GGTI 298	C102521		1	1
gingerenone A	C000604237		1	1
ginkgolide C	C058295	15291-76-6	1	1
ginsan	C111520		1	1
ginsenoside M1	C112772		1	1
Ginsenosides	D036145		1	1
Glafenine	D005897	3820-67-5	1	1
Glupearl 19S	C000606994		1	1
Glutamine	D005973	56-85-9	1	1
Gly(14)-Humanin	C450880		1	1
glyceryl-isoeugenol	C560287		1	1
glycolic acid	C031149	79-14-1	1	1
Glycopeptides	D006020		1	1
glycyrol	C531349		1	1
Glycyrrhizic Acid	D019695	1405-86-3	1	1
Glyoxal	D006037	107-22-2	1	1
Gold Compounds	D017612		1	1
Gonadal Steroid Hormones	D012739		1	1
goniothalamin	C103280	17303-67-2	1	1
GR 113808	C082871		1	1
Granisetron	D017829		1	1
granite	C007886		1	1
GSK3235025	C000599896		1	1
GSK-J4	C000593030		1	1
guggulu extract	C018562		1	1
Gum Arabic	D006170	9000-01-05	1	1
Gur	C060188		1	1
GW0072	C119543		1	1
GYY 4137	C529376		1	1
Halogenated Diphenyl Ethers	D055768		1	1
Haptens	D006241		1	1
Hemagglutinins	D006388		1	1
Hemin	D006427	16009-13-5	1	1
herbacetin	C581534		1	1
Hexachlorobenzene	D006581	118-74-1	1	1
hexachlorobutadiene	C001335	87-68-3	1	1
hexadecafluoro-nonanoic acid	C018959	76-21-1	1	1
hinokiflavone	C060299	19202-36-9	1	1
huang-lien-chieh-tu-tang	C045607		1	1
Huangqin-Tang	C439205		1	1
hugan qingzhi	C000594496		1	1
huperzine A	C050426	102518-79-6	1	1
hydrocortisone hemisuccinate	C007133		1	1
Hydroxylamine	D019811	7803-49-8	1	1
Hydroxyzine	D006919	68-88-2	1	1
Hypochlorous Acid	D006997	7790-92-3	1	1
Iloprost	D016285	78919-13-8	1	1
imidazole	C029899	288-32-4	1	1
imisopasem manganese	C121876		1	1
incomplete Freund's adjuvant	C114843		1	1
indole-3-guanylhydrazone hydrochloride	C000626787		1	1
indole-5-carboxamide	C514526		1	1
indoline	C057812		1	1
Indoprofen	D007216	31842-01-0	1	1
Inorganic Chemicals	D007287		1	1
Insecticides	D007306		1	1
Iodine	D007455	7553-56-2	1	1
Iron Compounds	D058085		1	1
isoborneol	C022871	10385-78-1	1	1
isobutyl alcohol	C040507	78-83-1	1	1
Isocyanates	D017953		1	1
isophorone diisocyanate	C015301	4098-71-9	1	1
isoquercitrin	C016527	21637-25-2	1	1
Isothiocyanates	D017879		1	1
Ivermectin	D007559	70288-86-7	1	1
IWR-1 compound	C585534		1	1
juzentaihoto	C063587		1	1
JZL 184	C534333		1	1
kahweol	C053401	6894-43-5	1	1
Kalpaamruthaa	C510231		1	1
kang-lai-te	C499781		1	1
KB R7785	C107086		1	1
kojic acid	C011890	501-30-4	1	1
KT 5720	C057416	108068-98-0	1	1
KT 5823	C073601	126643-37-6	1	1
L 745337	C093700		1	1
lac dye	C009765	27597-77-9	1	1
Lactulose	D007792	4618-18-2	1	1
lancemaside A	C533150		1	1
lasiocarpine	C005136	303-34-4	1	1
leptin (116-130)	C410793		1	1
leptomycin B	C038753	87081-35-4	1	1
Leucovorin	D002955	1958-05-09	1	1
Leukotriene C4	D017997	72025-60-6	1	1
Levamisole	D007978	14769-73-4	1	1
levocabastine	C047340	79516-68-0	1	1
Levofloxacin	D064704	100986-85-4	1	1
Lidocaine	D008012	137-58-6	1	1
liensinine	C080095	2586-96-1	1	1
linalool	C018584	78-70-6	1	1
lipopolysaccharide A	C082161		1	1
lipostabil	C005152	11096-62-1	1	1
liquiritin	C512196		1	1
Lopinavir	D061466		1	1
lorcaserin	C506658		1	1
Losartan	D019808	114798-26-4	1	0
lumiracoxib	C473384		1	1
lupeol	C010480	545-47-1	1	1
luteolin 3'-glucuronide	C428530		1	1
lysophosphatidic acid	C032881		1	1
madecassoside	C093443		1	1
maduramicin	C018091		1	1
Magnesium	D008274	7439-95-4	1	1
Magnesium Sulfate	D008278	7487-88-9	1	1
magnoflorine	C001670	2141-09-05	1	1
magnolol	C005498	528-43-8	1	1
Maleic Anhydrides	D008299		1	1
Malondialdehyde	D008315	542-78-9	1	1
mancozeb	C013099	8018-01-07	1	1
manganese ferrite	C551151		1	1
manganese (III) meso-tetrakis(N-ethylpyridinium-2-yl)porphyrin	C431023		1	1
manoalide	C045673	75088-80-1	1	1
Mebendazole	D008463	31431-39-7	1	1
Mecamylamine	D008464	60-40-2	1	1
Mefenamic Acid	D008528	61-68-7	1	1
Memantine	D008559	19982-08-2	1	1
mepanipyrim	C104083	110235-47-7	1	1
mephedrone	C548233		1	1
Metal-Organic Frameworks	D000073396		1	1
Metaproterenol	D009921	586-06-1	1	1
Methanol	D000432	67-56-1	1	1
methyl 5-((tert-butylcarbamothioylhydrazinylidene)methyl)-1-(2,4-difluorophenyl)pyrazole-4-carboxylate	C577639		1	1
methyl caffeate	C042405	3843-74-1	1	1
methyleugenol	C005223	93-15-2	1	1
Methylmethacrylate	D020366	80-62-6	1	1
methyl palmitate	C019012	112-39-0	1	1
Methyl Parathion	D008743	298-00-0	1	1
Methylphenidate	D008774	113-45-1	1	1
Methylprednisolone	D008775	83-43-2	1	1
mevastatin	C012258		1	1
Microplastics	D000080545		1	1
Mirtazapine	D000078785		1	1
Misoprostol	D016595	59122-46-2	1	1
mizoribine	C010052	50924-49-7	1	1
MK-8825	C575097		1	1
ML-265	C000711471		1	1
mofezolac	C054999	78967-07-4	1	1
mogroside V	C041740	88901-36-4	1	1
molybdenum chloride	C085192		1	1
Mometasone Furoate	D000068656		1	1
monobutyl phthalate	C028577	131-70-4	1	1
monochloropropanediol	C585004		1	1
Monocrotophos	D008999	6923-22-4	1	1
monophosphoryl lipid A	C048436		1	1
monorden	C035359	12772-57-5	1	1
moxestrol	C011310		1	1
Moxifloxacin	D000077266		1	1
muraglitazar	C500085		1	1
myrtenol	C534317		1	1
N-(2-hydroxybenzoyl)tyramine	C521850		1	1
N'-(3,4-dihydroxybenzylidene)-3-hydroxy-2-naphthahydrazide	C511794		1	1
N-(3-(aminomethyl)benzyl)acetamidine	C104820		1	1
N-((3-(aminomethyl)phenyl)methyl)ethanimidamide	C496401		1	1
N4-(2,2-dimethyl-3-oxo-4H-pyrid(1,4)oxazin-6-yl)-5-fluoro-N2-(3,4,5-trimethoxyphenyl)-2,4-pyrimidinediamine	C510788		1	1
N-(4-O-glycerol-3-methoxybenzyl)nonivamide	C080418	147465-43-8	1	1
N(6)-(1-iminoethyl)lysine	C090663		1	1
N-acetylsphingosine	C064769		1	1
Nalidixic Acid	D009268	389-08-2	1	1
Naloxone	D009270	465-65-6	1	1
naoxintong	C571443		1	1
nardosinone	C011513	23720-80-1	1	1
N-(benzyloxycarbonyl)-phenylalanyl-tyrosinal	C101290		1	1
nefazodone	C051752	83366-66-9	1	1
neferine	C057222	2292-16-2	1	1
Nelfinavir	D019888	159989-64-7	1	1
neoechinulin	C015380	25644-25-1	1	1
neosaxitoxin	C034902		1	1
Nevirapine	D019829	129618-40-2	1	1
n-hexane	C026385	110-54-3	1	1
Nifedipine	D009543	21829-25-4	1	1
nimbolide	C042198	25990-37-8	1	1
Nitroarginine	D019335	2149-70-4	1	1
nitroflurbiprofen	C095631	158836-71-6	1	1
Nitrofurazone	D009583	59-87-0	1	1
nitrosobenzylmethylamine	C014707	937-40-6	1	1
N,N'-Bis(2-mercaptoethyl)isophthalamide	C000629929		1	1
N-nitroso-tris-chloroethylurea	C572573		1	1
Nocodazole	D015739	31430-18-9	1	1
Nonoxynol	D017137	26027-38-3	1	0
nootkatone	C050302	91416-23-8	1	1
norisoboldine	C464745		1	1
Nucleic Acids, Nucleotides, and Nucleosides	D009706		1	1
NVP-BKM120	C571178		1	1
nymphayol	C000594859		1	1
octanoic acid	C031492	124-07-2	1	1
Oils, Volatile	D009822		1	1
olaparib	C531550		1	1
oleanolic acid 3-acetate	C052658	4339-72-4	1	1
Oligoribonucleotides	D009843		1	1
OMDM-2 cpd	C474343		1	1
Omeprazole	D009853	73590-58-6	1	1
Ondansetron	D017294	99614-02-5	1	1
ONO 1301	C105488	176391-41-6	1	1
O,O-diethyl dithiophosphate	C059015	298-06-6	1	1
o-Phthalaldehyde	D009764	643-79-8	1	1
orazipone	C502617		1	1
Organic Chemicals	D009930		1	1
Organometallic Compounds	D009942		1	1
Organoselenium Compounds	D016566		1	1
Orlistat	D000077403	96829-58-2	1	1
ormosil	C510784		1	1
OXT-328	C553002		1	1
palbinone	C080910	139954-00-0	1	1
Paliperidone Palmitate	D000068882		1	1
Panax notoginseng extract	C519374		1	1
panaxytriol	C057682	87005-03-6	1	1
paricalcitol	C084656		1	1
Paroxetine	D017374	61869-08-7	1	1
Parthenium hysterophorus extract	C519376		1	1
pazopanib	C516667		1	1
pegaspargase	C042705		1	1
Penbutolol	D010394	36507-48-9	1	1
Penicillamine	D010396	52-67-5	1	1
Penicillin G	D010400	61-33-6	1	1
Pentamidine	D010419	100-33-4	1	1
Pentetic Acid	D004369	67-43-6	1	1
Peptides	D010455		1	1
perampanel	C551441		1	1
perfluorohexanesulfonic acid	C471071	355-46-4	1	1
perfluorotetradecanoic acid	C000720111		1	1
Perfume	D010476		1	1
Peroxides	D010545		1	1
petrosaspongiolide m	C118309		1	1
pevonedistat	C539933		1	1
[truncated: 213 more rows]

## Sheet: CTD_KDM6B
Chemical Name	Chemical ID	CAS RN	Interaction Count	Organism Count
Asbestos, Serpentine	D017632		8	1
bisphenol A	C006780	1980-05-07	7	3
Cadmium Chloride	D019256	10108-64-2	5	3
Propylthiouracil	D011441	51-52-5	5	1
GSK-J4	C000593030		4	2
lipopolysaccharide, Escherichia coli O111 B4	C440499		4	1
Valproic Acid	D014635	99-66-1	4	1
entinostat	C118739		3	1
Gold Compounds	D017612		3	1
lipopolysaccharide, E coli O55-B5	C482199		3	1
Lipopolysaccharides	D008070		3	1
Ozone	D010126	10028-15-6	3	3
sodium arsenite	C017947	13768-07-5	3	1
vinclozolin	C025643	50471-44-8	3	1
2,5,2',5'-tetrachlorobiphenyl	C009407	35693-99-3	2	2
4-(5-benzo(1,3)dioxol-5-yl-4-pyridin-2-yl-1H-imidazol-2-yl)benzamide	C459179		2	1
Acetaminophen	D000082	103-90-2	2	2
Aflatoxin B1	D016604	1162-65-8	2	1
Air Pollutants	D000393		2	2
Benzo(a)pyrene	D001564	50-32-8	2	1
Cadmium	D002104	7440-43-9	2	2
Cisplatin	D002945	15663-27-1	2	1
Cyclosporine	D016572	59865-13-3	2	1
dorsomorphin	C516138		2	1
Ethanol	D000431	64-17-5	2	1
Folic Acid	D005492	59-30-3	2	1
glycidol	C004312	556-52-5	2	1
jinfukang	C544151		2	1
Leflunomide	D000077339	75706-12-6	2	2
Methamphetamine	D008694	537-46-2	2	2
nickel chloride	C022838	7718-54-9	2	1
PCB 180	C410127		2	2
propiconazole	C045950	60207-90-1	2	2
S-(1,2-dichlorovinyl)cysteine	C039961	627-72-5	2	1
Thioacetamide	D013853	62-55-5	2	2
Tretinoin	D014212	302-79-4	2	2
1,2-Dimethylhydrazine	D019813	540-73-8	1	1
1,3-butadiene	C031763	106-99-0	1	1
1,4-bis(2-(3,5-dichloropyridyloxy))benzene	C028474	76150-91-9	1	1
2,2',3',4,4',5-hexachlorobiphenyl	C029790	35065-28-2	1	1
2,3',4,4',5-pentachlorobiphenyl	C070055		1	1
2,4,4'-trichlorobiphenyl	C081766	7012-37-5	1	1
2,4,5,2',4',5'-hexachlorobiphenyl	C014024	35065-27-1	1	1
2,4,5,2',5'-pentachlorobiphenyl	C009828	37680-73-2	1	1
2,4-dinitrotoluene	C016403	121-14-2	1	1
2,6-dinitrotoluene	C023514	606-20-2	1	1
2-methyl-4-isothiazolin-3-one	C011506	2682-20-4	1	1
(4-amino-1,4-dihydro-3-(2-pyridyl)-5-thioxo-1,2,4-triazole)copper(II)	C517041		1	1
4-amino-2,6-dinitrotoluene	C035207	19406-51-0	1	1
4-hydroxy-2-nonenal	C027576	29343-52-0	1	1
6,7-dimethoxy-2-(pyrrolidin-1-yl)-N-(5-(pyrrolidin-1-yl)pentyl)quinazolin-4-amine	C000595015		1	1
abrine	C496492		1	1
acetamide	C030686	60-35-5	1	1
Amitrole	D000640	61-82-5	1	1
aristolochic acid I	C000228	313-67-7	1	1
Asbestos, Crocidolite	D017638	12001-28-4	1	1
Berberine	D001599	2086-83-1	1	1
beta-lapachone	C014638		1	1
bisphenol S	C543008	1980-09-01	1	1
butyraldehyde	C018475	123-72-8	1	1
Camptothecin	D002166	7689-03-04	1	1
Chlorpyrifos	D004390	2921-88-2	1	1
Choline	D002794	62-49-7	1	1
Ciguatoxins	D002922	11050-21-8	1	1
Clobetasol	D002990	25122-41-2	1	1
cobaltous chloride	C018021	7646-79-9	1	1
Copper	D003300	7440-50-8	1	1
dicrotophos	C000944	3735-78-2	1	1
di-n-butylphosphoric acid	C065087	107-66-4	1	1
Doxorubicin	D004317	23214-92-8	1	1
Endosulfan	D004726	115-29-7	1	1
epoxiconazole	C109476		1	1
Estradiol	D004958	50-28-2	1	1
Ethinyl Estradiol	D004997	57-63-6	1	1
Fenretinide	D017313	65646-68-6	1	1
Fenthion	D005284	55-38-9	1	1
FR900359	C000607068		1	1
fullerene C60	C069837	99685-96-8	1	1
Gentamicins	D005839		1	1
Glucose	D005947	50-99-7	1	0
Glupearl 19S	C000606994		1	1
hexabromocyclododecane	C089796	25637-99-4	1	1
Hydrogen Peroxide	D006861	7722-84-1	1	1
Isoproterenol	D007545	7683-59-2	1	1
Mercuric Chloride	D008627	7487-94-7	1	1
Methapyrilene	D008701	91-80-5	1	1
methidathion	C005828	950-37-8	1	1
Methimazole	D008713	60-56-0	1	1
Methionine	D008715	63-68-3	1	1
mono-(2-ethylhexyl)phthalate	C016599	4376-20-9	1	1
Mustard Gas	D009151	505-60-2	1	1
Nanotubes, Carbon	D037742		1	1
nickel monoxide	C028007	1313-99-1	1	1
Niclosamide	D009534	50-65-7	1	1
Oxaliplatin	D000077150		1	1
Oxygen	D010100	7782-44-7	1	1
Particulate Matter	D052638		1	1
PCI 5002	C568608		1	1
Pectins	D010368		1	1
pentabromodiphenyl ether	C086401	32534-81-9	1	1
perfluorooctane sulfonic acid	C076994	1763-23-1	1	1
Plant Extracts	D010936		1	1
Resveratrol	D000077185		1	1
Selenium	D012643	7782-49-2	1	1
Silicon Dioxide	D012822	7631-86-9	1	1
Soot	D053260		1	1
Sulfadimethoxine	D013412	122-11-2	1	1
Sunitinib	D000077210		1	1
tetrabromobisphenol A	C020806	79-94-7	1	1
Tetrachlorodibenzodioxin	D013749	1746-01-6	1	1
Theophylline	D013806	58-55-9	1	1
Thiram	D013893	137-26-8	1	1
titanium dioxide	C009495	13463-67-7	1	1
Tobacco Smoke Pollution	D014028		1	1
Topotecan	D019772	123948-87-8	1	1
trichostatin A	C012589	58880-19-6	1	1
triphenyl phosphate	C005445	115-86-6	1	1
tris(1,3-dichloro-2-propyl)phosphate	C016805	13674-87-8	1	1
Urethane	D014520	51-79-6	1	1
Vitamin E	D014810	1406-18-4	1	1
Vorinostat	D000077337		1	1
Zinc	D015032	7440-66-6	1	1
